# Supplementary material for: Developmental emergence of sparse and structured synaptic connectivity in the hippocampal CA3 memory circuit
Source: Nat Commun. 2026 Apr 21;17:5540. doi: 10.1038/s41467-026-71914-x (PMC13287488; doi:10.1038/s41467-026-71914-x)
Supplement: Supplementary file 4 — Source Data [file 41467_2026_71914_MOESM4_ESM.xlsx]

## Sheet: Figure1
Traces for figure from:
P7–8
file	CA3 PYs recorded	INs recorded	CA3-CA3 tested	CA3-IN-CA3 tested	Total connections tested	connections found
140923	8	0	56	0	56	2
P18–25
file	CA3 PYs recorded	INs recorded	CA3-CA3 tested	CA3-IN-CA3 tested	Total connections tested	connections found
280224	8	0	56	0	56	2
P45–50
file	CA3 PYs recorded	INs recorded	CA3-CA3 tested	CA3-IN-CA3 tested	Total connections tested	connections found
150324	8	0	56	0	56	1

## Sheet: Figure2
EPSP amplitude (mV)							Connection probability CA3−CA3 P7−8												Connection probability CA3−CA3 P18−25											Connection probability CA3−CA3 P45−50
ID	P7−8	ID	P18−25	ID	P45−50		file	CA3 PYs recorded	INs recorded	CA3-CA3 tested	CA3-IN-CA3 tested	Total connections tested	connections found	Age	cells w/axons	Real # of connections tested	connections found		OLD NUMBERS CA3-CA1 RECORDINGS											file	CA3 PYs recorded	INs recorded	CA3-CA3 tested	CA3-IN-CA3 tested	Total connections tested	connections found	Age	cells w/axons	Real # of connections tested	connections found
291121 5 to 4	8.51	260722 (6 to 2)	4.89	0203222 (1 to 2)	1.5		291121	6	0	30	0	30	3	8	5	25	3		FILE	CA3 recorded	CA1 recorded	connections tested CA3 to CA1	connections tested CA3 to CA3	connections tested CA1 to CA1	Total	connections found				20322	3	0	6	0	6	0	48
291121 5 to 7	5.18	260722 (6 to 3)	1.28	0203222 (2 to 1)	0.92		301121	4	0	12	0	12		7					300721	4	3	12	6	12	30					203222	6	0	30	0	30	3	48	5	25	3
291121 4 to 2	5.08	290722 (4 to 6)	1.03	0203222 (4 to 1)	0.74		11221	6	0	30	0	30		7					30821	2	4	8	2	12	22					30322	4	0	12	0	12	0	47
1312212 4 to 5	4.56	10822 (2 to 1)	0.65	080322 (4 to 5)	0.73		21221	7	0	42	0	42	1	7					40821	2	4	8	2	12	22					80322	8	0	56	0	56	2	50	4	28	2
1312212 2 to 3	3.92	30822 (6 to 7)	0.43	080322 (5 to 8)	0.715		212212	3	1	6	6	12		7					408212	2	3	6	2	6	14					803222	6	0	30	0	30	0	50
201221 7 to 8	3.66	30822 (2 to 3)	0.61	100322 (6 to 1)	0.52		61221	5	0	20	0	20		8					50821	4	4	16	12	12	40					100322	8	0	56	0	56	2	49	4	28	2
221221 4 to 5	3.59	908222 (8 to 7)	1.62	100322 (6 to 7)	0.5		612212	8	0	56	0	56		8					508212	3	2	6	6	2	14					140322	6	0	30	0	30	0	45	2	10	0
221221 4 to 8	3.52	170822 (1 to 7)	2.08	240322 (4 to 5)	0.49		712212	5	0	20	0	20	1	8	3	12	1		90821	4	4	16	12	12	40					150322	7	0	42	0	42	0	45	5	30	0
231221 7 to 8	3.5	190822 (7 to 4)	1.6	060422 (4 to 8)	0.38		91221	5	1	20	10	30		8					908212	3	3	9	6	6	21					1503222	7	1	42	14	56	0	45	3	18	0
180122	3.48	260822 (7 to 1)	0.67	110722 (4 to 6)	0.29		912212	7	1	42	14	56		8	6	36	0		160821	4	4	16	12	12	40					220322	8	0	56	0	56	0	45
1801222 8 to 1	3.35	0109222 (1 to 2)	1.78	120722 (2 to 3)	0.236		131221	6	0	30	0	30		8					1608212	3	4	12	6	12	30					230322	6	0	30	0	30	0	45
1801222 6 to 8	3.04	0109222 (4 to 8)	1.73	110123 (2 to 8)	0.2		1312212	7	0	42	0	42	2	8	6	36	2		230821	4	4	16	12	12	40					2303222	4	0	12	0	12	0	45	3	9	0
2501222 3 to 8	3.03	050723 (8 to 7)	1.42	100223 (5 to 3)	0.179		201221	5	0	20	0	20	1	8	4	16	1		240821	4	3	12	6	12	30					240322	7	0	42	0	42	1	46	2	12	1
2501222 5 to 8	2.93	0507232 (6 to 8)	1.21	100223 (5 to 7)	0.15		211221	8	0	56	0	56	2	7					2408212	2	3	6	2	6	14					60422	4	0	12	0	12	1	47
2501222 7 to 1	2.91	221223 (7 to 8)	1.73	250423 (1 to 6)	0.1		2112212	7	0	42	0	42		7					250821	4	1	4	6	0	10					140422	5	0	20	0	20	0		4	16	0
2501222 8 to 2	2.9	1302242 (2 to 7)	0.8	250423 (1 to 7)	0.053		221221	8	0	56	0	56	2	8	8	56	2		2508212	4	4	16	12	12	40					200422	5	0	20	0	20	1	47	3	12	1
260122 2 to 1	2.82	190224 (4 to 8)	0.41				231221	6	0	30	0	30	1	7	5	25	1		260821	4	3	12	6	12	30					2004222	8	0	56	0	56	1	47	4	28	1
260122 4 to 3	2.75	280224 (7 to 2)	0.77				2312212	6	0	30	0	30		7					60921	2	4	8	2	12	22					210422	7	0	42	0	43	0	48	5	30	0
2601222 3 to 8	2.71	290224 (1 to 5)	0.9				180122	4	0	12	0	12	1	7	3	9	1		70921	4	4	16	12	12	40	1				2104222	6	0	30	0	30	0	48
010222 3 to 7	2.58	290224 (4 to 5)	1.26				1801222	8	0	56	0	56	2	7	7	49	2		709212	2	3	6	2	6	14					260422	8	0	56	0	56	0	48	2	14	0
0102222 4 to3	2.5						250122	4	0	12	0	12		8					80921	2	4	8	2	12	22					2604222	7	0	42	0	42	0	48	3	18	0
160522 3 to 4	2.42						2501222	8	0	54	0	54	5	8	4	20	5		809212	2	4	8	2	12	22					280422	6	0	30	0	30	1	49	2	10	1
160522 5 to 8	2.32						260122	6	0	30	0	25	2	7					90921	3	4	12	6	12	30					2804222	7	0	42	0	42	0	49
160522 8 to 3	2.3						2601222	6	0	30	0	28	2	7	4	20	2		909212	4	2	8	12	2	22	1				20522	4	1	12	8	20	0	49
070223 2 to 5	2.27						10222	4	1	12	2	14	1	8	1	3	1		140921	4	3	12	6	12	30					30522	8	0	56	0	56	0	50	2	14	0
070223 2 to 6	2.2						102222	7	0	42	0	36	1	8					1409212	3	4	12	6	12	30					305222	6	0	30	0	30	0	50
070223 6 to 5	2.17						160522	8	0	56	0	56	3	8	4	24	3		150921	3	3	9	6	6	21	1				170522	6	0	30	0	30	0
1502232 8 to 4	2.12						70223	3	0	6	0	6	3	8	3	6	3		1509212	3	3	9	6	6	21					20622	4	0	12	0	30	0	48
160223 3 to 1	2.06						150223	3	0	6	0	6		8					160921	3	4	12	6	12	30					70622	8	0	56	0	56	0	48	1	7	0
160223 2 to 5	1.96						1502232	8	0	56	0	56	1	8	5	35	1		1609212	3	4	12	6	12	30	1				706222	7	1	42	14	56	0	48
1602232 3 to 1	1.93						160223	7	0	42	0	42	3	8	6	36	3		210921	4	4	16	12	12	40	1				90622	5	0	20	0	20	0	48
1602232 3 to 4	1.84						1602232	8	0	56	0	56	5	8	4	28	5		220921	4	1	4	12	0	16					906222	6	0	30	0	30	0	48
1602232 4 to 6	1.84						170223	8	0	56	0	56	2	8	6	36	2		2209212	3	3	9	6	6	21					210622	6	0	30	0	30	0	47
1602232 6 to 4	1.8						200223	8	0	56	0	56	2	7	8	56	2		230921	4	4	16	12	12	40	1				40722	7	0	42	0	42	0	50	3	18	0
170223 1 to 4	1.79						2002232	7	0	42	0	43	2	7	5	35	2		201021	4	3	12	6	12	30					110722	7	0	42	0	30	1	49	3	18	1
170223 4 to 1	1.75						210223	8	0	56	0	56		8					211021	4	3	12	6	12	30					120722	7	0	42	0	42	1	50	2	12	1
200223 2 to 8	1.74						2102232	6	0	30	0	30	1	8	5	25	1		2110212	4	3	12	6	12	30					51222	6	0	30	0	30	0	50
200223 6 to 5	1.71						220223	7	0	42	0	42	3	8	7	42	3		231121	4	4	16	12	12	40	1				61222	8	0	56	0	56	0	49
2002232 2 to 8	1.68						240223	7	0	42	0	42	1	7									256			7				191222	6	0	30	0	30	0	49
2002232 4 to 1	1.68						60423	5	1	20	10	30	1	7																211222	6	0	30	0	30	0	50
2102232 7 to 1	1.61						604232	8	0	56	0	56	1	7					Connection probability CA3−CA3 P18−25											110123	5	0	20	0	20	1	46
220223 1 to 7	1.52						120423	7	0	42	0	42	1	8	8	56	1		file	CA3 PYs recorded	INs recorded	CA3-CA3 tested	CA3-IN-CA3 tested	Total connections tested	connections found	cells w/axons	Real # of connections tested	connections found		120123	5	0	20	0	20	0	47
220223 1 to 3	1.52						130423	3	0	6	0	6	1	8					250722	5	0	20	0	20	0	4	28	0		170123	5	0	20	0	20	0	50
220223 4 to 8	1.44						1304232	6	0	30	0	30	1	8	6	30	1		2507222	8	0	56	0	56	0					180123	5	0	20	0	20	0	50
240223 4 to 5	1.44						180423	8	0	56	0	56		8					260722	7	1	42	14	56	2	4	24	2		190123	8	0	56	0	56	0	47
060423 6 to 8	1.42						1804232	7	0	42	0	56	2	8	3	18	2		2607222	8	0	56	0	56	0	5	35	0		230123	6	0	30	0	30	0	45
0604232 8 to 7	1.38						190423	7	0	42	0	42	2	8					270722	8	0	56	0	56	0	4	28	0		260123	8	0	56	0	56	0	48
120423 1 to 3	1.34						1904232	5	1	20	10	30	3	8	3	15	3		2707222	7	1	42	14	56	0	2	12	0		90223	7	0	42	0	42	0	45
130423 3 to 1	1.25						120623	8	0	56	0	56	3	7	6	42	3		280722	6	0	30	0	30	0					100223	6	0	30	0	30	2	45
1304232 4 to 3	1.23						50923	8	0	56	0	56	1	7	4	24	1		290722	7	0	42	0	42	1	3	18	1		270323	8	0	56	0	56	0	48	4	28	0
1804232 3 to 8	1.2						60923	8	0	56	0	56		8					10822	6	0	30	0	30	1	5	25	1		290323	6	0	30	0	30	0	50
1804232 6 to 8	1.14						609232	8	0	56	0	56		8					20822	8	0	56	0	56	0	3	21	0		250423	7	1	42	14	56	2	50
1904232 8 to 6	1.07						70923	8	0	56	0	56	2	7	7	49	2		208222	6	0	30	0	30	0					260523	5	0	20	0	20	0	50	2	8	0
1904232 8 to 2	1.02						80923	8	0	56	0	56	2	7	6	42	2		30822	8	0	56	0	56	2	5	30	2		10623	7	0	42	0	42	0	47	4	24	0
120623 4 to 1	1.02						110923	7	0	42	0	56	2	8	4	20	2		308222	8	0	56	0	56	2	6	36	2		310723	8	0	56	0	56	0	50	2	14	0
120623 3 to 5	0.97						1109232	6	0	30	0	30	3	8	4	20	3		40822	5	0	20	0	20	0					10823	6	0	30	0	30	0	50	4	20	0
120623 8 to 7	0.94						140923	8	0	56	0	56	2	7	5	30	2		90822	7	0	42	0	42	0	4	16	0		30823	8	0	56	0	56	0	49	4	28	0
50923 7 to 1	0.94						150923	7	0	42	0	42	0	8					908222	7	1	42	14	56	1	6	36	1		131223	8	0	56	0	56	0	47	2	14	0
70923 7 to 3	0.93						300124	8	0	56	0	56	0	8	2	14	0		100822	6	0	30	0	30	0					141223	7	0	42	0	42	0	50	2	12	0
70923 3 to 2	0.75						3001242	8	0	56	0	56	3	8	5	35	3		170822	8	0	56	0	56	1	5	35	1		150124	6	0	30	0	30	0	48	0	0	0
80923 8 to 7	0.7						310124	8	0	56	0	56	5	7	3	21	5		190822	7	0	42	0	42	1	6	30	1		160124	8	0	56	0	56	0	47	5	35	0
80923 8 to 1	0.59						3101242	7	0	42	0	56	0	7	6	36	0		2608222	6	0	30	0	30	1	4	24	1		1601242	5	0	20	0	20	0	47	2	8	0
110923 1 to 5	0.52						20224	8	0	56	0	56	0	7	3	21	0		310822	8	0	56	0	56	0	7	49	0		60324	6	0	30	0	30	0	46	3	15	0
							202242	7	1	42	14	56	0	7	6	36	0		109222	7	0	42	0	42	2					70324	8	0	56	0	56	1	47	4	28	1
							50224	7	0	42	0	42	0	7	3	18	0		50723	7	0	42	0	42	2	5	30	2		130324	6	0	30	0	30	0	49	3	15	0
							502242	4	0	12	0	12	2	7	3	9	2		507232	8	0	56	0	56	1	6	42	1		140323**	7	0	48	0	48	0	50	4	24	0
							60224	7	0	42	0	42	0		5	30	0		110723	6	0	30	0	30	0	1	5	0		150324	8	0	56	0	56	1	50	6	42	1
							602242	6	0	30	0	30	1	8	3	15	1		1107232	7	0	42	0	42	0	4	20	0		190324	8	0	56	0	56	2	46	5	35	2
							80224	8	0	56	0	56	0	8	4	28	0		200723	8	0	56	0	56	0	2	14	0		200324	7	0	42	0	42	0	47	3	18	0
							802242	6	0	30	0	30	1	8	3	15	1		221223	8	0	56	0	56	1	1	7	1		210324	8	0	56	0	56	1	45	5	35	1
								460		2718		2814	92		211	1254	80		120224	7	1	42	0	56	0	3	18	0		250324	8	0	56	0	56	2	50	5	35	2
																			130224	6	0	30	0	30	0	2	10	0		260324	8	0	56	0	56	0	50	2	14	0
																			1302242	7	0	42	0	42	1	5	30	1		270324	6	0	30	0	30	0	50	4	20	0
							Apparent connection probability					Corrected connection probability from axon counting							150224	6	1	20	0	30	0	1	4	0		280324	7	0	42	0	42	0	50	5	30	0
							connections found	connections tested	connection probability			connections found	connections tested	connection probability					190224	7	0	42	0	42	1	5	30	1		290324	5	0	30	0	30	0	46	0	0	0
							92	2718	3.38484			80	1254	6.37959					200224	5	0	20	0	20	0	2	8	0		110624	6	0	30	0	30	0	46	4	20	0
																			2002242	7	0	42	0	42	0	3	12	0		1106242	8	0	56	0	56	0	47	2	14	0
																			210224	8	0	56	0	56	0	3	21	0		120624	6	0	30	0	30	0	50	2	10	0
																			270224	7	0	42	0	42	0	4	20	0		1206242	7	0	42	0	42	0	50	3	18	0
																			280224	8	0	56	0	56	2	6	42	2		130624	8	0	56	0	56	0	47	7	49	0
																			290224	7	0	42	0	42	2	5	30	2		1306242	8	0	56	0	56	2	47	6	42	2
																			140624	7	0	42	0	42	1	5	30	1			529		3072		3129	28		166	1012	22
																				279		1690		1756	25	136	820	23
																																					Corrected connection probability from axon counting
																				My old numbers from CA3–CA1 recordings (300721-231121)												Apparent connection probability					connections found	connections tested	connection probability
																			connections found	connections tested	connection probability											connections found	connections tested	connection probability			22	1012	2.17391
																			7	256	2.73438											28	3072	0.911458
																			CA3–CA3 P18–25
																			connections found	connections tested	connection probability
																			25	1690	1.47929
																				ALL MY NUMBERS (Apparent connection probability)					Corrected connection probability from axon counting
																			connections found	connections tested	connection probability				connections found	connections tested	connection probability
																			32	1946	1.6444				23	820	2.80488

## Sheet: Figure3
Cumulative axonal length (μm) P7–8			Cumulative axonal length (μm) P18–25			Cumulative axonal length (μm) P45–50			P7−8			P18−25			P45−50				P7−8			P18−25			P45−50			P7−8			P18−25			P45−50						P7−8	P18−25	P45−50				P7−8	APICAL 80224
ID	axon length (μm)		ID	axon length (μm)		ID	axon length (μm)		ID	No. of axonal branch points		ID	No. of axonal branch points		ID	No. of axonal branch points			ID	Apical dendritic length (μm)		ID	Apical dendritic length (μm)		ID	Apical dendritic length (μm)		ID	Basal dendritic legth (μm)		ID	Basal dendritic legth (μm)		ID	Basal dendritic legth (μm)					Mossy fiber tract length (μm)	Mossy fiber tract length (μm)	Mossy fiber tract length (μm)					cell1		cell2
1602232 #3	20315.6		050723 #1	703.665		3001232 #1	3424.33		1602232 #3	200		050723 #1	5		3001232 #1	15			1602232 #2	3408.61		050723 #1	3357.18		3001232 #1	2344.09		1602232 #2	1803.88		050723 #1	1154.44		3001232 #1	3359.93					968.416	1129.16	1334.34					Dendritic length	# of spines	Dendritic length
1602232 #5	9737.84		050723 #2	5651.24		260523 #1	1103.56		1602232 #5	104		050723 #2	37		260523 #1	5			1602232 #3	1205.4		050723 #2	3460.12		260523 #1	4242.49		1602232 #3	1006.87		050723 #2	1693.87		260523 #1	624.401					981.034	1170.38	1521.05					225.271	81	82.0655
1602232 #6	7005.03		050723 #5	551.839		260523 #2	1311.72		1602232 #6	68		050723 #5	6		260523 #2	9			1602232 #5	758.362		050723 #3	3668.18		260523 #2	1728.73		1602232 #5	795.715		050723 #3	1568.65		260523 #2	761.082					1000.33	1302.51	1394.05					36.1313		70.547
1602232 #8	5144.75		050723 #7	3266.81		010623 #1	8049.85		1602232 #8	48		050723 #7	15		010623 #1	41			1602232 #6	1294.08		050723 #5	3258.98		010623 #1	3548.22		1602232 #6	1143.38		050723 #5	1711.41		010623 #1	1394.32					1013.23	1213.76	1403.1					87.6811		152.612
170223 #2	2311.86		050723 #8	4795.83		010623 #5	3136.98		170223 #2	23		050723 #8	32		010623 #5	15			1602232 #8	451.499		050723 #6	5563.47		010623 #2	1819.35		1602232 #8	660.992		050723 #6	1751.87		010623 #2	1208.08					1019.63	1279.4	1376.65					191.696
170223 #3	13242.2		0507232 #3	2436.27		010623 #6	2035.2		170223 #3	133		0507232 #3	13		010623 #6	15			170223 #2	766.864		050723 #7	2489.91		010623 #4	8487.42		170223 #2	435.143		050723 #7	860.938		010623 #4	2373.76					1026.59	1230.01	1313.69					189.294
170223 #4	12196.2		0507232 #4	1901.9		010623 #8	2852.46		170223 #4	118		0507232 #4	14		010623 #8	31			170223 #3	1051.8		050723 #8	4863.43		010623 #5	989.861		170223 #3	674.282		050723 #8	1589.11		010623 #5	1065.34					1026.85	1167.69	1594.98					19.2055
170223 #7	5776.68		0507232 #5	1889.35		310723 #3	3802.31		170223 #7	54		0507232 #5	20		310723 #3	22			170223 #4	442.011		0507232 #3	3429.16		010623 #6	2790.12		170223 #4	936.627		0507232 #3	1576.83		010623 #6	529.118					1028.27	1231.18	1500.42					67.7522
170223 #8	4811.34		0507232 #6	1557.64		030823 #3	9165.37		170223 #8	53		0507232 #6	21		030823 #3	93			170223 #7	742.49		0507232 #4	2576.56		010623 #7	2595.31		170223 #7	511.129		0507232 #4	2180.94		010623 #7	538.828					1038.57	1200.34	1480.82					36.225
120423 #1	6503.53		0507232 #7	2815.45		030823 #6	3779.59		120423 #1	72		0507232 #7	19		030823 #6	23			170223 #8	1641.33		0507232 #5	1792.27		010623 #8	5749.95		170223 #8	1405.52		0507232 #5	1126.4		010623 #8	2676.86					1042.23	1068.95	1390.24					0
120423 #3	6442.12		0507232 #8	5730.41		030823 #7	7061.73		120423 #3	78		0507232 #8	36		030823 #7	42			120423 #1	633.704		0507232 #6	2506.98		310723 #3	5190.55		120423 #1	108.956		0507232 #6	1621.4		310723 #3	2278.07					1042.29	1123.36	1372.89					231.133
120423 #4	7970		1107232 #2	3370.13		030823 #8	3285.69		120423 #4	68		1107232 #2	11		030823 #8	17			120423 #3	472.996		0507232 #7	2766.08		030823 #3	4120.48		120423 #3	124.67		0507232 #7	1551.45		030823 #3	1420.87					1045.14	1112.04	1524.72					12.0381
120423 #5	8422.04		1107232 #5	9545.78		131223 #3	2219.02		120423 #5	87		1107232 #5	56		131223 #3	20			120423 #4	1049.33		0507232 #8	2624.52		030823 #6	2738.42		120423 #4	1252.23		0507232 #8	2348.44		030823 #6	921.56					1054.03	1326.38	1418					24.2669
120423 #6	11897.9		200723 #1	5755.93		131223 #8	8601.29		120423 #6	127		200723 #1	38		131223 #8	46			120423 #5	927.403		1107232 #1	3771.19		030823 #7	5293.62		120423 #5	2186.16		1107232 #1	2740.36		030823 #7	320.781					1057.31	1140.97	1478.92					83.0929
120623 #1	7703.6		200723 #2	4540.13		141223 #1	4345.83		120623 #1	76		200723 #2	27		141223 #1	28			120423 #6	788.47		1107232 #2	5980.75		030823 #8	4690.78		120423 #6	846.656		1107232 #2	2354.43		030823 #8	2517.92					1068.76	1250.12	1313.8					147.685
120623 #3	11528.7		190224 #1	6027.68		141223 # 8	2652.01		120623 #3	129		190224 #1	38		141223 # 8	18			120623 #1	830.741		1107232 #5	5581.46		131223 #3	4136.17		120623 #1	2123.44		1107232 #5	1792.11		131223 #3	499.579					1074.18	1430.36	1266.35					85.8155
120623 #4	3590.94		270224 #1	3847.56		160124 #2	2419.17		120623 #4	46		270224 #1	29		160124 #2	16			120623 #3	959.889		1107232 #6	5877.64		131223 #8	5078.82		120623 #3	1859.28		1107232 #6	2835.26		131223 #8	1445.42					1087.67	1313.74	1255.08					79.2417
120623 #6	8394.57		270224 #3	5755.77		160124 #6	5663.44		120623 #6	88		270224 #3	43		160124 #6	43			120623 #4	1509.53		1107232 #7	4439.72		141223 #1	4362.51		120623 #4	693.54		1107232 #7	3010.6		141223 #1	691.344					1108.25	1543.15	1259.82					81.9693
120623 #7	5386.98		270224 #5	2257.16		160124 #8	730.498		120623 #7	51		270224 #5	11		160124 #8	3			120623 #5	1343.05		1107232 #8	6043.28		141223 #3	2997.7		120623 #5	1767.17		1107232 #8	2880.23		141223 #3	675.136					1126.19	1435.72	1271.48					23.0761
120623 #8	9538.2		270224 #7	1015.72		060324 #1	7342.52		120623 #8	88		270224 #7	11		060324 #1	45			120623 #6	911.732		200723 #1	2406.31		141223 #6	2847.44		120623 #6	799.263		200723 #1	1600.05		141223 #6	2172.03					1130.71	1193.93	1370.88					331.426
070923 #1	6682.58		270224#8	3885.12		060324 #2	6165.88		070923 #1	79		270224#8	25		060324 #2	32			120623 #7	1047.39		200723 #2	1614		141223 #7	5884.18		120623 #7	454.538		200723 #2	240.114		141223 #7	1189.21					1152.3	1393.66	1456.94					56.633
070923 #2	5961.12		Average	3681.02		060324 #3	2577.12		070923 #2	52		Average	24.1429		060324 #3	19			120623 #8	1167.84		190224 #1	2805.5		141223 # 8	3089.35		120623 #8	1649.49		190224 #1	2143.57		141223 # 8	1830.13					1157.74	1302.75	1520.12					53.2446
070923 #3	7718.82		St. dev	2234.76		150324 #1	2311.08		070923 #3	80		St. dev	13.6612		150324 #1	12			070923 #1	1412.69		270224 #1	2418.9		160124 #2	2249.63		070923 #1	1094		270224 #1	872.377		160124 #2	1306.78					1159.09	1270.47	1230.13					159.136
070923 #5	3973.18		St. error	487.664		150324 #2	3520.31		070923 #5	48		St. error	2.98112		150324 #2	27			070923 #2	1368.23		270224 #3	2419.63		160124 #6	2815.23		070923 #2	1014.84		270224 #3	1729.17		160124 #6	1852.47					1168	1367.36	1456.95					31.1899
070923 #7	11399.8					150324 #3	539.583		070923 #7	101					150324 #3	5			070923 #3	1746.46		270224 #5	4382.55		160124 #7	2675.71		070923 #3	204.472		270224 #5	1365.95		160124 #7	2960.21					1182.81	1287.63	1373.49					2253.2
070923 #8	8580.97					150324 #4	2947.7		070923 #8	89					150324 #4	9			070923 #5	959.744		270224 #6	4031.89		160124 #8	1860.13		070923 #5	1207.12		270224 #6	1988.78		160124 #8	3145.72					1184.98	1513.82	1464.59				SPINE DENSITY		0.0359488
110923 #3	9419.8					150324 #5	832.588		110923 #3	108					150324 #5	5			070923 #7	964.964		270224 #7	3122.51		060324 #1	3819.26		070923 #7	443.006		270224 #7	2353.57		060324 #1	1799.95					1192.47	1354.99	1494.23
110923 #5	9139.45					150324 #6	3128.47		110923 #5	114					150324 #6	29			070923 #8	1723.8		270224#8	3764.61		060324 #2	3702.41		070923 #8	1038.68		270224#8	3764.61		060324 #2	1445.84					1226.96	1262.12	1345.85
080923 #1	11338.8					150324 #8	2456.12		080923 #1	122					150324 #8	11			110923 #3	1162.56		Average	3607.74		060324 #3	5812.85		110923 #3	1032.02		Average	1871.68		060324 #3	2367.76					1228.56	1436.11	1249.37					APICAL 0602242
080923 #2	8627.61					Average	3705.57		080923 #2	105					Average	24			110923 #5	909.412		St. dev	1296.67		060324 #4	3008.75		110923 #5	1085.81		St. dev	746.849		060324 #4	2461.56					1238.47	1303.32	416.458					cell1		cell2
080923 #4	13194.4					St. dev	2404.42		080923 #4	124					St. dev	18.4662			080923 #1	901.322		St. error	245.047		150324 #1	2422.12		080923 #1	2484.13		St. error	141.141		150324 #1	3915.3					1240.14	1276.23	1138.67					Dendritic length	# of spines	Dendritic length
080923 #6	9258.78					St. error	446.489		080923 #6	75					St. error	3.42908			080923 #2	2451.43					150324 #2	2504.51		080923 #2	547.908					150324 #2	1588					1245.6	1331.45	1396.74					80.114	47	196.079
080923 #7	1444.26								080923 #7	13									080923 #3	1408.94					150324 #3	5237.73		080923 #3	1391.38					150324 #3	2451.15					1265.03	1355.15	1502.09					78.6839		64.4518
080923 #8	1597.15								080923 #8	13									080923 #4	1568.55					150324 #4	2744.34		080923 #4	570.915					150324 #4	2384.51					1303.32	1282.37	1211.11					96.4592		136.04
3001242 #2	10348.1								3001242 #2	97									080923 #5	2042.75					150324 #5	4734.63		080923 #5	2099.93					150324 #5	2884.53					1327.17	114.931	1145.62					255.257	0.184128	83.0381
Average	8188.72								Average	83.7429									080923 #6	1507.63					150324 #6	4080.64		080923 #6	1460.03					150324 #6	2967.48					1347.16	28.7327	1484.95							479.609
St. dev	3771.05			AXONS WITH LESS THAN 1500 μM					St. dev	38.1409									080923 #7	975.627					150324 #7	3038.59		080923 #7	997.539					150324 #7	2168.76					1416.94		1272.68				SPINE DENSITY
St. error	637.423								St. error	6.44698									080923 #8	1364.13					150324 #8	5247.43		080923 #8	1144.57					150324 #8	2494.06					1479.16		1501.93
																			3001242 #2	1820.71					Average	3702.09		3001242 #2	540.423					Average	1807.58					1486.87		1395.21
																			Average	1222.91					St. dev	1511.18		Average	1066.56					St. dev	924.92				Average	1152.37		1297.64
																			St. dev	568.717					St. error	245.146		St. dev	593.453					St. error	150.042				SD	134.732		1420.99					APICAL 0202242
																			St. error	91.0676								St. error	95.0285										SE	21.0247		1373.13					cell1		cell2
																																										1365.7					Dendritic length	# of spines	Dendritic length
																																										1229.28					118.621	220	132.149
																																										1371.74					14.2761		139.622
																																									Average	1354.6					134.63		50.9124
																																									SD	178.843					161.642		47.9723
																																									SE	178.816					133.348		243.86
																																															562.517	0.391099	614.516
																																														SPINE DENSITY
																																															APICAL 3101242
																																															cell1		cell2
																																															Dendritic length	# of spines	Dendritic length
																																															107.769	176	160.12
																																															228.668		49.1049
																																															145.599		75.7095
																																															111.57		148.231
																																															161.325		127.409
																																														SPINE DENSITY	754.93	0.233134	560.575
																																															APICAL 3001242
																																															cell1		cell2
																																															Dendritic length	# of spines	Dendritic length
																																															170.341	207	165.777
																																															39.1498		155.591
																																															106.69		70.6114
																																															42.0891		157.354
																																															358.27	0.577776	549.333
																																														SPINE DENSITY
																																																APICAL
																																																DENDRITIC LENGTH	SPINE DENSITY
																																																152.612	0.393153
																																																206.415	0.106582
																																																272.467	0.293614
																																																267.083	0.160998
																																																263.797	0.367707
																																																226.974	0.25113
																																																255.257	0.184128
																																																479.609	0.206418
																																																553.688	0.433457
																																																539.896	0.168551
																																																476.986	0.199167
																																																562.517	0.391099
																																																614.516	0.489816
																																																556.256	0.276851
																																																440.264	0.408846
																																																475.935	0.319371
																																																754.93	0.233134
																																																560.575	0.219418
																																																527.777	0.274737
																																																358.27	0.577776
																																																549.333	0.688107
																																																492.457	0.152297
																																																339.023	0.165181
																																																476.279	0.346436
																																															Average	433.455	0.300644
																																															SD	153.946	0.144162
																																															SE	31.4241	0.029427
[truncated: 84 more columns]

## Sheet: Figure4
																					P7–8								P7–8								P18–25								P18–25
																					Absolute values								Percentage								Absolute values								Percentage
																					CELL ID	SP Axon	SO Axon	SR Axon	SPCA1 Axon	DG/Hilus Axon	Total		CELL ID	SP Axon	SO Axon	SR Axon	SPCA1 Axon	DG/Hilus Axon	Total		CELL ID	SP Axon	SO Axon	SR Axon	SPCA1 Axon	DG/Hilus Axon	Total		CELL ID	SP Axon	SO Axon	SR Axon	SPCA1 Axon
P7–8 Motif count whole data set				Conn % CA3–CA3		P18–25 Motif count whole data set				Conn % CA3–CA3		P45–50 Motif count whole data set				Conn % CA3–CA3					070923 #1	1034.98	2136.2	3464.36	3.69737		6639.24		070923 #1	15.5888	32.1754	52.1801	0.0556896	0	100		050723 #2	520.03	4255.61	714.744	127.759		5618.14		050723 #2	9.25626	75.7476	12.7221	2.27404
reciprocal	divergence	convergence	chain			reciprocal	divergence	convergence	chain			reciprocal	divergence	convergence	chain						070923 #2	1156.44	481.878	3715.27	649.74		6003.33		070923 #2	19.2633	8.02685	61.8868	10.823	0	100		050723 #7	470.868	1839.15	918.233			3228.25		050723 #7	14.5859	56.9704	28.4437	0
3	12	7	12	3.38		1	2	2	1	1.64		2	3	2	2	0.91					070923 #3	590.377	423.488	6212.12	370.779		7596.76		070923 #3	7.77143	5.57459	81.7732	4.88075	0	100		050723 #8	607.636	3057.14	1099.38			4764.16		050723 #8	12.7543	64.1696	23.0761	0
																					070923 #5	832.636	3133.97				3966.61		070923 #5	20.9911	79.0089	0	0	0	100		0507232 #3	366.708	1057.05	1002.5			2426.26		0507232 #3	15.1141	43.5671	41.3188	0
																					070923 #7	743.447	2963.98	6534.53	685.455	426.353	11353.8		070923 #7	6.54802	26.1057	57.5538	6.03725	3.75517	100		0507232 #4	43.3635	1855.99				1899.35		0507232 #4	2.28307	97.7169	0	0
																					070923 #8	536.262	2167.05	5712.21	138.809		8554.33		070923 #8	6.26889	25.3328	66.7756	1.62268	0	100		0507232 #5	440.37	955.585	481.434			1877.39		0507232 #5	23.4565	50.8997	25.6438	0
																					080923 #1	1573.34	5253.55	4409.28			11236.2		080923 #1	14.0025	46.7556	39.2419	0	0	100		0507232 #6	188.047	1367.79				1555.84		0507232 #6	12.0866	87.9134	0	0
P7–8 Motif count corrected data set				Conn % CA3–CA3		P18–25 Motif count corrected data set				Conn % CA3–CA3		P45–50 Motif count corrected data set				Conn % CA3–CA3					080923 #2	619.097	2399.77	5226.52		350.682	8596.07		080923 #2	7.2021	27.9171	60.8013	0	4.07956	100		0507232 #7	184.073	1805.47	739.256	76.3026		2805.1		0507232 #7	6.56208	64.3638	26.354	2.72014
reciprocal	divergence	convergence	chain			reciprocal	divergence	convergence	chain			reciprocal	divergence	convergence	chain						080923 #4	777.516	5767.58	5945.98	380.715	264.869	13136.7		080923 #4	5.91867	43.9045	45.2625	2.89811	2.01626	100		0507232 #8	432.395	3723.69	847.934		709.647	5713.67		0507232 #8	7.56772	65.1717	14.8404	0
3	12	7	12	6.37		1	2	2	0	2.8		1	1	2	2	2.17					080923 #6	725.901	2555.68	5565.38	220.02	184.704	9251.68		080923 #6	7.84615	27.624	60.1553	2.37816	1.99643	100		1107232 #2	510.496	2849.73				3360.22		1107232 #2	15.1923	84.8077	0	0
																					080923 #8	97.4365	1490.47				1587.9		080923 #8	6.13618	93.8638	0	0	0	100		1107232 #5	2243.11	2940.96	4103.51	181.937	59.8018	9529.33		1107232 #5	23.5391	30.8622	43.0619	1.90923
																					110923 #3	989.32	3785.29	4109.81	490.918		9375.34		110923 #3	10.5524	40.3749	43.8364	5.23627	0	100		200723 #1	482.814	3067.42	1693.23		403.686	5647.14		200723 #1	8.5497	54.318	29.9838	0
																					110923 #5	346.602	3716.78	4750.59	291.5		9105.48		110923 #5	3.80652	40.8192	52.1729	3.20137	0	100		200723 #2	609.162	29.5947	3369.65		455.082	4463.49		200723 #2	13.6477	0.66304	75.4936	0
Overlap								Patchiness													1602232 #3	3145.41	7451.29	8243.78	1253.22		20093.7		1602232 #3	15.6537	37.0827	41.0267	6.23688	0	100		190224 #1	978.952	2325.27	2505.48	205.734		6015.44		190224 #1	16.274	38.6551	41.6508	3.4201
P7-8		P18-25		P45-50				P7-8		P18-25		P45-50									1602232 #5	823.682	3305.92	5521.48			9651.08		1602232 #5	8.53462	34.2544	57.211	0	0	100		270224 #1	150.03	3343.87	343.974			3837.88		270224 #1	3.90919	87.1282	8.96261	0
0.0502283		0.0189573		0.0618673				39387		60164.5		40384									1602232 #6	412.877	3757.38	2468.31		127.438	6766.01		1602232 #6	6.10223	55.5333	36.481	0	1.8835	100		270224 #3	642.731	4478.74	613.335			5734.81		270224 #3	11.2075	78.0975	10.6949	0
0.0544983		0.0681818		0.0325				39403.3		107020		49811.1									1602232 #8	888.431	752.312	2954.51	504.833		5100.08		1602232 #8	17.4199	14.751	57.9306	9.89853	0	100		270224 #5	293.722	1854.79	103.953			2252.47		270224 #5	13.04	82.3449	4.61507	0
0.036405		0.047486		0.0848939				47604.4		116216		94513.7									170223 #2	170.41	1827.08	318.591			2316.08		170223 #2	7.35767	78.8867	13.7556	0	0	100		270224#8	413.2	72.0579	3381.45			3866.71		270224#8	10.6861	1.86355	87.4504	0
0.0919037		0.0459519		0.134064				81390		149984		80334.7									170223 #3	1108.65	2479.8	9549.44		109.934	13247.8		170223 #3	8.36852	18.7186	72.0831	0	0.829824	100								4144.2		Average	12.2062	59.1811	26.3507	0.573528
0.0622506		0.0471822		0.0443506				30031.8		87796.8		41925.4									170223 #4	1003.55	2138.02	7305.06	873.587		11320.2		170223 #4	8.8651	18.8867	64.5311	7.71705	0	100										SD	5.65548	27.9481	24.6572	1.13738
0.088586		0.0539359		0.0959726				33983.5		42066.3		45152.2									170223 #7	722.899	532.82	4247.85	194.262	79.674	5777.51		170223 #7	12.5123	9.22231	73.524	3.36238	1.37904	100										SE	1.3217	6.51518	5.75636	0.248784
0.0236349		0.0182149		0.040884				62388.4		43054.9		30943.9									170223 #8	143.196	2532.22	2066.26		76.3042	4817.98		170223 #8	2.97212	52.5577	42.8865	0	1.58374	100
0.0353021		0.0516129		0.0713115				51858.4		49763.7		64480.6									120423 #1	1465.42	3552.18	1735.37			6752.98		120423 #1	21.7004	52.6017	25.6979	0	0	100
0.0954733		0.00262467		0.10452				38314.7		55290.5		31942.7									120423 #3	1174.2	2748.96	2658.08	174.48		6755.72		120423 #3	17.3808	40.6908	39.3457	2.5827	0	100
0.00531915		0.0209424		0.0845588				38854.6		111376		36757.6									120423 #4	918.702	1761.5	4679.87	191.633	232.53	7784.23		120423 #4	11.8021	22.629	60.1199	2.46181	2.9872	100
0.0820837		0.00837989		0.0915301				160790		28641.4		67921.8									120423 #5	585.588	2054.35	5703.88	415.69		8759.51		120423 #5	6.68516	23.4528	65.1164	4.74559	0	100
0.0403481		0.0557143		0.0853293				39617.3		40888.6		122155									120423 #6	2038.82	3925.02	4722.48		1740.93	12427.2		120423 #6	16.4061	31.584	38.001	0	14.009	100
0.0434783		0.0183486		0.0527449				41863		44523.9		24111.8									120623 #1	702.29	3372.85	3562.52	46.8001		7684.46		120623 #1	9.13909	43.8918	46.3601	0.609022	0	100
0.101562		0.0589319		0.0827068				33772.8		54116.2		56607.9									120623 #3	1212.06	5478.49	4561.13	178.116		11429.8		120623 #3	10.6044	47.9316	39.9056	1.55835	0	100
0.0278917		0.00280899		0.0344403				53235		66781.5		96290.7									120623 #4	272.508	1507.54	1802.4			3582.45		120623 #4	7.60674	42.0812	50.312	0	0	100
0.0831335		0.0147679		0.0791027				35710.1		45102.1		91244.5									120623 #6	603.163	3017.68	5135.07	140.124	427.055	9323.1		120623 #6	6.46955	32.3678	55.079	1.50297	4.58061	100
0.0353017		0.0242215		0.0462963				29665.6		76439.2		88154.6									120623 #7	625.772	2592.45	2018.89	129.901		5367.01		120623 #7	11.6596	48.3034	37.6166	2.42037	0	100
0.0409357		0.0552326		0.10665				28884.3		56505.7		82275.1									120623 #8	549.466	2902.68	5298.15		763.69	9513.99		120623 #8	5.77535	30.5096	55.688	0	8.02703	100
0.0370634		0.00638978		0.0761421				48211.2				94107.7									3001242 #2	1008.92	3311.47	3392.37		2588.81	10301.6		3001242 #2	9.79388	32.1453	32.9306	0	25.1302	100
0.0101925		0.0295567		0.0996169				36192.2				81061.6															8387.53		Average	10.4325	37.2225	47.8601	2.35967	2.12522	100
0.0585366		0.0512091		0.146022				87865.4				80814.7																	SD	4.98062	19.6958	18.6927	2.99675	4.97264
0.0243161		0.0659164		0.0628638				44889.6				42740.5																	SE	0.839768	3.37434	3.2031	0.509179	0.850367
0.0467662		0.0572034		0.0821918				59412.7				67200.1
0.0848806		0.0571429		0.027451				48931.1				62134.4
0.04835		0.0320513		0.0698113				25583.3
0.0167993		0.0200669		0.0409182				40532.7
0.0542942		0.0408805		0.0472561				52843.1
0.0233463		0.0287879		0.0471597				40906.1
0.0651007		0.00664452		0.0289389				108039
0.118959		0.0774059		0.032888				33798.5
0.061569		0.0331754		0.0271226				32110.9
0.0494737		0.00717703		0.077634				61373
0.00773558		0.0172084		0.0375783				57305.2
0.130987		0.033557		0.0398551				34828.5
0.0155502		0.17094		0.05625
0.0428779		0.0717423		0.0524345
0.0557404		0.0878939		0.0345489
0.0537262		0.0401691		0.035533
0.0756757		0.110057		0.0487805
0.091791		0.0465116		0.0507246
0.0663866		0.0341686		0.0360531
0.0327381		0.0363924		0.0351852
0.0505618		0.0549451		0.0542245
0.102023		0.0345423		0.0408859
0.0319716		0.0808511		0.0221519
0.0220518		0.0335463		0.0741627
0.0484155		0.0197044		0.0209713
0.0883838		0.0606061		0.0364299
0.0251157		0.0491329		0.0386941
0.0381837		0.0539291		0.0460922
0.0617378		0.0537262		0.0374269
0.019656		0.00909091		0.0175676
0.0568182		0.0675944		0.0839161
0.0858124		0.0113636		0.0767045
0.0520723		0.0046729		0.0393542
0.0621318		0.00830565		0.0508475
0.0714873		0.0505051		0.0673077
0.0293283		0.0128676		0.0420792
0.0349794		0.103118		0.0555556
0.0125348		0.00335008		0.0453564
0.0402456		0.0194986		0.0358744
0.0532847		0.0127389		0.0464548
0.0544503		0.0945758		0.0208333
0.0685714		0.0805471		0.0213371
0.0246637		0.0340265		0.0670996
0.02		0.0631229		0.00763359
0.0546985		0.0277778		0.0533188
0.0825243		0.0605727		0.0337838
0.132159		0.0410557		0.0880579
0.0850515		0.109924		0.0521415
0.120702		0.0315457		0.0299003
0.108534		0.0683112		0.0473684
0.0132802		0.0446429		0.0627615
0.0841857		0.012959		0.0876289
0.133791		0.0488246		0.0529931
0.0458794		0.0978723		0.0809353
0.0687382		0.0382775		0.13785
0.037037		0.0809899		0.0311111
0.097502		0.0406627		0.116424
0.0411311		0.0338164		0.0292969
0.0880567		0.0207921		0.083691
0.0805617		0.128095		0.0877598
0.0250855		0.023085		0.0803571
0.0581395		0.0995025		0.0613668
0.0841321		0.0417515		0.0656064
0.0940083		0.00765306		0.0554529
0.106199		0.056272		0.0782953
0.0802518		0.0462351		0.0824823
0.0395328		0.0766423		0.0317146
0.062253		0.0423729		0.0882353
0.0127226		0.0531822		0.10898
0.067649		0.0313175		0.0837004
0.0980392		0.107062		0.04662
0.0727817		0.0333333		0.0862553
0.0715048		0.0874832		0.0727092
0.0241821		0.0604703		0.0410811
0.0765077		0.0142045		0.0421286
0.0330993		0.0197775		0.0519211
0.0516685		0.0212465		0.0546793
0.0552486		0.0562061		0.0815877
0.0488432		0.0534813		0.036105
0.0807975		0.0394218		0.113689
0.0781991		0.0150754		0.12968
0.0378274		0.0366714		0.0697674
0.0718816		0.0471545		0.133117
0.11071		0.0566802		0.028169
0.062982		0.0242086		0.0316265
0.0280778		0.0508744		0.0659898
0.0384236		0.0168224		0.0456621
0.0684039		0.0431193		0.0311987
0.0295302		0.0449173		0.0606654
0.0675301		0.0675355		0.0355903
0.0172117		0.035		0.0434153
0.0302234		0.101644		0.0305603
0.0487445		0.035461		0.0618182
0.045961		0.0141956		0.0265625
0.0832298		0.0328767		0.0571895
0.0534125		0.02		0.0504202
0.0481481		0.0216306		0.0260417
0.024032		0.0344262		0.0378007
0.0405117		0.00904159		0.0513126
0.039612		0.0735632		0.0363349
0.0570676		0.0687831		0.0206795
0.024		0.00539084		0.0361318
0.0807453		0.0125523		0.0387597
0.0189019		0.028109		0.060686
0.103072		0.0381679		0.0419977
0.0876827		0.0222025		0.0571792
0.128111		0.0381978		0.0562678
0.0703726		0.0554577		0.0379877
0.143666		0.0254777		0.0729665
0.0215898		0.0415861		0.0139211
0.0554493		0.0167539		0.114118
0.105736		0.0539906		0.0251641
0.0763195		0.021519		0.0701754
0.0632054		0.0117647		0.0376914
0.0665742		0.0171184		0.0706587
0.0933333		0.0496815		0.0713632
0.0591518		0.0578035		0.0407041
0.0447876		0.0673575		0.0548387
0.0687961		0.0688124		0.0415369
0.0480855		0.020979		0.0495169
0.0570988		0.059194		0.0210896
0.0485437		0.0245566		0.0164271
0.0486275		0.0229885		0.047532
0.114299		0.0313972		0.053125
0.155353		0.0987124		0.025641
0.0773273		0.0390117		0.0346821
0.0721078		0.0143369		0.0445205
0.0209125		0.0288754		0.0204082
0.15342		0.00284495		0.0885122
0.132911		0.0394904		0.0522244
0.109836		0.0485612		0.0164234
0.0719064				0.0309023
0.0281269				0.0287162
0.120289				0.0238474
0.156434				0.0683983
0.0974633				0.0464602
0.107716				0.0411622
0.0221963				0.0746799
0.125378				0.0591233
0.119438				0.0300668
0.0633413				0.0525088
0.1124				0.047261
0.0537634				0.0523446
0.10994				0.0548098
0.0573871				0.0306122
0.0830292				0.046538
0.107671				0.0743728
0.0465839				0.0541126
0.0406223				0.0488565
0.0482375				0.0600522
0.0743119				0.0614035
0.139547				0.0766224
0.163793				0.0260771
0.0836892				0.0603217
0.058876				0.0294906
0.0448792				0.059194
0.116492				0.0465995
0.146083				0.0425258
0.121813				0.0601915
0.0608365				0.0619946
0.053632				0.119874
0.103506				0.0659898
0.157933				0.0896638
0.104348				0.0478469
0.021118				0.06037
0.112229				0.0786713
0.0995223				0.0611814
0.0767947				0.0412148
0.169442				0.0394737
0.0645682				0.0688976
0.0872226				0.0786749
0.0653553				0.0774336
0.147773				0.0438413
0.147925				0.0643836
0.101149				0.0844794
0.116392				0.0407801
0.0600394				0.036157
0.113546				0.0641283
0.19333				0.0859375
0.156704				0.00767263
0.0964833				0.0760369
0.0384615				0
0.0864041				0.0283688
0.137646				0.0693333
0.119743				0.0642674
0.113837				0.0630769
0.0704935				0.0425056
0.0799712				0.0308642
0.170896				0.0414097
0.150628				0.0439883
0.025641				0.0356789
0.131095				0.0527307
0.148774				0.0552381
0.112281				0.0462428
0.0781969				0.0395257
0.122944				0.0410557
0.101575				0.0710295
0.078776				0.0597723
0.0620821				0.0847458
0.178459				0.0275862
0.0960187				0.0533088
0.0630885				0.0625
0.0776302				0.0111288
0.086224				0.0905861
0.142154				0.0375671
0.217617				0.057041
0.104533				0.0622711
0.0510397				0.0661157
0.0491184				0.0334347
0.186182				0.0154867
0.097803				0.161572
0.136874				0.0195312
0.0687885				0.0845987
0.0860294				0.101655
0.107817				0.0323276
0.0200382				0.0470914
0.107166				0.031068
0.184				0.0579439
0.0970735				0.0119284
0.0681987				0.0919037
0.109851				0.0347072
0.082414				0.0207373
0.077784				0.0021978
0.0797498				0.0152355
0.188971				0.0672269
0.0644876				0.0187617
0.0663616				0.0232558
0.113541				0.0934394
0.107955				0.0639175
0.152493				0.0708502
0.122326				0.0535948
0.0926064				0.0468468
0.0517898				0.0494037
0.0505243				0.0526316
0.11437				0.0181087
0.0866707				0.0116959
0.0729814				0.0473684
0.0781893				0.0938697
0.0764488				0.0288625
0.0391924				0.082774
0.127933				0.0711207
0.103926				0.108883
0.079582				0.0701754
0.089083				0.0915888
0.0594595				0.0334821
0.151562				0.0755814
0.0899937				0.040404
0.0598214				0.0396975
0.0892734				0.100877
0.0487552				0.0414201
0.060793				0.0932039
0.0620301				0.0893099
0.0752984				0.0796915
0.146794				0.0370995
0.173913
0.051367
0.0761559
0.0259887
0.150371
0.16
0.116541
0.0941176
0.0472335
0.037415
0.0238379
0.0463215
0.0243902
0.0217949
0.0286041
0.0376682
0.0285714
0.0341615
0.016317
0.0227642
0.0373832
0.0258176
0.0264858
0.0329171
0.0205882
0.0217028
0.0152439
0.0376147
0.0194363
0.035473
0.0344168
0.0471597
0.074344
0.12439
0.107573
0.0592648
0.0955137
0.119394
0.087766
0.124739
0.0541625
0.0614334
0.0944808
0.0851254
0.133162
0.109091
0.1
0.0568475
0.0371991
0.155526
0.116779
0.113327
0.0874882
0.0949106
0.0727567
0.074171
0.123447
0.106222
0.0895238
0.0802583
0.154074
0.0364583
0.0664273
0.121853
0.0865475
0.120501
0.12567
0.0867303
0.0606884
0.056872
0.107471
0.11822
0.0953271
0.120163
0.047749
0.120944
0.0675105
0.0539707
0.0634817
0.0650888
0.110522
0.0355097
0.0437678
0.0779768
0.0534653
0.117328
0.091053
0.067034
0.0236967
0.0335484
0.105045
0.072843
0.0515564
0.0380658
0.0593842
0.0446828
0.107143
0.0744905
0.116913
0.111922
0.0452781
0.0570222
0.0498301
0.059081
0.131564
0.0910638
0.0681363
0.0660888
0.0698027
0.130926
0.119779
0.105499
0.0422374
0.0647198
0.0449102
0.0636656
0.0541825
0.103245
0.0602273
0.0837344
0.0800821
0.0529865
0.101955
0.104396
0.0567879
0.0202392
0.0209102
0.0682415
0.0560109
0.0683349
0.0484848
0.0604317
0.0661809
0.0412726
0.0841248
0.0298507
0.0504705
0.0462375
0.0528634
0.10005
0.107117
0.047812
0.090991
0.0219298
0.106138
0.139696
0.111927
0.0940499
0.0409511
0.0575954
0.0962788
0.0377207
0.049435
0.0745814
0.0691685
0.092452
0.0676737
0.0793319
0.0560748
0.0258621
0.0745946
0.0524572
0.0583153
0.0753846
0.0877817
0.123393
0.0670471
0.0803674
0.0988593
0.125155
0.109749
0.0852575
0.0747863
0.0405405
0.0732113
0.0890566
0.081876
0.0768335
0.0783818
0.0462662
0.0677328
0.0787977
0.112689
0.0909857
0.185492
0.141135
0.10996
0.0581114
0.100213
0.130327
0.107731
0.0878939
0.0782609
0.0861957
0.0881935
0.0485584
0.0733138
0.0828625
0.0828157
0.115591
0.0461538
0.0515695
0.0558333
0.0340314
0.0549296
0.0463679
0.0732883
0.0612245
0.0780886
0.115116
0.0954907
0.102371
0.0608794
0.044164
0.0688141
0.0519084
0.0596175
0.0609756
0.0557801
0.15
0.0796253
0.06102
0.128419
0.0988593
0.0518784
0.0661538
0.0627547
0.0624235
0.13229
0.0344249
0.114725
0.072
0.0987791
0.0732861
0.046589
0.0737397
0.076
0.0656506
0.0856031
0.0266129
0.180988
0.0847921
0.0520199
0.0505181
0.132959
0.151724
0.0962536
0.079646
0.0724089
0.090301
0.0498282
0.0512821
0.152217
0.118678
0.140858
0.0858491
0.0679677
0.0994536
0.0536232
0.0900643
0.0426301
0.0862999
0.0821759
0.0570547
0.0270701
0.0610294
0.0966962
0.0681293
0.0675845
0.0197785
0.0543478
0.0454106
0.0419355
0.0474453
0.0337769
0.119714
0.174939
0.0529547
0.105134
0.106418
0.0758966
0.027381
0.0582404
0.062603
0.0304569
[truncated: 16 more columns]

## Sheet: Figure5
	P7–8				P18–25						P45–50						1st ESPC amplitude (pA)							P7–8				P18–25			P45–50
ID	EPSP potency (mV)	ID	EPSP amplitude (mV) w/failures		ID	EPSP potency	ID	EPSP amplitude (mV)			ID	EPSP potency (mV)	ID	EPSP amplitude (mV) w/failures			ID	P7–8	ID	P18–25	ID	P45–50		ID	Membrane resistance MΩ			ID	Membrane resistance MΩ		ID	Membrane resistance MΩ
291121 5 to 4	3.59	291121 5 to 4	3.35		260722 (6 to 2)	4.89	260722 (6 to 2)	4.9			0203222 (1 to 2)	0.55	0203222 (1 to 2)	0.053			291121 5 to 7	19.79	290722 (4 to 6)	11.08	080322 (4 to 5)	16.87		291121 #1	401			250722 #1	188.25		0203222 #1	194.3
291121 5 to 7	1.44	291121 5 to 7	1.1		260722 (6 to 3)	1.28	260722 (6 to 3)	1.24			0203222 (2 to 1)	0.46	0203222 (2 to 1)	0.236			1801222 8 to 1	12.37	10822 (2 to 1)	40.46	080322 (5 to 8)	9.43		291121 #2	196.16			250722 #5	286.82		0203222 #2	253.7
291121 4 to 2	1.34	291121 4 to 2	0.95		290722 (4 to 6)	1.03	290722 (4 to 6)	0.84			0203222 (4 to 1)	0.31	0203222 (4 to 1)	0.1			1801222 6 to 8	47.8	908222 (8 to 7)	39.96	060422 (4 to 8)	22.73		291121 #4	499.97			250722 #7	326.92		0203222 #4	164.97
1312212 4 to 5	2.06	1312212 4 to 5	0.56		10822 (2 to 1)	0.65	10822 (2 to 1)	0.29			080322 (4 to 5)	0.92	080322 (4 to 5)	0.74			260122 2 to 1	14.57	260822 (7 to 1)	11.43	250423 (1 to 6)	21.16		291121 #5	285.2			250722 #8	418		0203222 #5	156.9
201221 7 to 8	2.3	201221 7 to 8	1.7		30822 (6 to 7)	0.43	30822 (6 to 7)	0.154			080322 (5 to 8)	0.39	080322 (5 to 8)	0.179			2601222 3 to 8	13.25	0109222 (4 to 8)	62.64	250423 (1 to 7)	7.88		291121 #6	824			2507222 #1	350.37		0203222 #6	213.35
221221 4 to 5	1.23	221221 4 to 5	0.82		30822 (2 to 3)	0.61	30822 (2 to 3)	0.44			100322 (6 to 1)	1.09	100322 (6 to 1)	0.715			010222 3 to 7	28.49	221223 (7 to 8)	29.2	70324 (3 to 6)	4.86		291121 #7	344.35			2507222 #2	196.47		0203222 #8	263.77
221221 4 to 8	1.07	221221 4 to 8	0.73		908222 (8 to 7)	1.62	908222 (8 to 7)	1.58			100322 (6 to 7)	0.93	100322 (6 to 7)	0.49			0102222 4 to3	50.57	280224 (7 to 2)	27.38	150324 (4 to 3)	15.98		301121 #1	415.17			2507222 #3	282.35		080322 #1	242.7
231221 7 to 8	1.68	231221 7 to 8	1.51		170822 (1 to 7)	2.08	170822 (1 to 7)	1.97			240322 (4 to 5)	1.87	240322 (4 to 5)	1.5			070223 2 to 6	32.64		31.7357	190324 (3 to 2)	37.22		301121 #5	907.8			2507222 #4	228.82		080322 #2	185.35
1801222 8 to 1	0.59	1801222 8 to 1	0.22		190822 (7 to 4)	1.6	190822 (7 to 4)	1.6			060422 (4 to 8)	1.06	060422 (4 to 8)	0.73			1602232 3 to 4	33.15		18.0887	190324 (6 to 4)	15.87		301121 #7	672.1			2507222 #5	285.95		080322 #3	107.25
1801222 6 to 8	1.44	1801222 6 to 8	1.44		260822 (7 to 1)	0.67	260822 (7 to 1)	0.53			110722 (4 to 6)	0.67	110722 (4 to 6)	0.5			1602232 6 to 4	12.18		6.83689	250324 (7 to 6)	11.46		301121 #8	301.6			2507222 #6	229.65		080322 #4	184.47
2501222 7 to 1	1.42	2501222 7 to 1	0.81		0109222 (1 to 2)	1.78	0109222 (1 to 2)	1.64			120722 (2 to 3)	0.63	120722 (2 to 3)	0.38			170223 1 to 4	36.36			250324 (3 to 6)	25.62		011221 #1	498.2			260722 #1	297.27		080322 #5	195.95
2501222 8 to 2	1.38	2501222 8 to 2	0.69		0109222 (4 to 8)	1.73	0109222 (4 to 8)	1.72			110123 (2 to 8)	0.43	110123 (2 to 8)	0.15			220223 3 to 1	7.88				17.1891		011221 #2	630.3			260722 #2	421.9		080322 #6	287.07
260122 2 to 1	0.93	260122 2 to 1	0.84		221223 (7 to 8)	1.73	221223 (7 to 8)	1.73			100223 (5 to 3)	0.43	100223 (5 to 3)	0.29			120423 1 to 3	51.54				9.24004		011221 #3	381.8			260722 #3	387.25		080322 #7	244.67
260122 4 to 3	0.52	260122 4 to 3	0.17		280224 (7 to 2)	0.77	280224 (7 to 2)	0.76			100223 (5 to 7)	1.52	100223 (5 to 7)	0.92			1304232 4 to 3	11.71				2.78598		011221 #4	941			260722 #6	339.17		080322 #8	191.07
2601222 3 to 8	1.14	2601222 3 to 8	0.65		290224 (1 to 5)	0.9	290224 (1 to 5)	0.9			250423 (1 to 6)	0.81	250423 (1 to 6)	0.52			1904232 8 to 6	40.85						011221 #5	717			260722 #7	348.2		0803222 #1	238.47
010222 3 to 7	2.12	010222 3 to 7	0.73		290224 (4 to 5)	1.26	290224 (4 to 5)	1.26			250423 (1 to 7)	0.48	250423 (1 to 7)	0.2				27.5433						021221 #2	474.4			260722 #8	513.4		0803222 #4	117.15
0102222 4 to3	2.2	0102222 4 to3	1.96		MEAN	1.43938		1.34713			70324 (3 to 6)	0.54	70324 (3 to 6)	0.17				14.9796						021221 #3	147.7			2607222 #1	379.25		0803222 #5	218.32
160522 3 to 4	2.93	160522 3 to 4	2.93		SD	1.05029		1.10613			150324 (4 to 3)	0.95	150324 (4 to 3)	0.53				3.7449						021221 #4	399.57			2607222 #2	307.67		0803222 #6	102.37
160522 8 to 3	1.71	160522 8 to 3	0.32		SE	0.262571		0.276533			190324 (3 to 2)	1.18	190324 (3 to 2)	1.1										021221 #5	352.75			2607222 #3	243.75		0803222 #7	71.17
070223 2 to 5	1.52	070223 2 to 5	1.01								190324 (6 to 4)	0.8	190324 (6 to 4)	0.42										021221 #6	360.2			2607222 #4	294.5		0803222 #8	47.12
070223 2 to 6	2.9	070223 2 to 6	2.9								210324 (5 to 3)	0.56	210324 (5 to 3)	0.4										021221 #7	173.57			2607222 #6	459.6		100322 #1	176.8
070223 6 to 5	1.02	070223 6 to 5	0.72								250324 (7 to 6)	0.98	250324 (7 to 6)	0.81										021221 #8	836.5			2607222 #8	353.95		100322 #2	146
1502232 8 to 4	3.66	1502232 8 to 4	3.34								250324 (3 to 6)	1.75	250324 (3 to 6)	0.88										0612212 #1	516.5			270722 #1	181.6		100322 #3	55.3
160223 3 to 1	2.5	160223 3 to 1	2.1								1306242 (8 to 6)	1.66	1306242 (8 to 6)	1.47										0612212 #2	466.02			270722 #2	243.17		100322 #4	76.62
160223 2 to 5	1.02	160223 2 to 5	0.63								1306242 (6 to 8)	1.76	1306242 (6 to 8)	1.72										0612212 #3	545.35			270722 #4	409.4		100322 #5	119.5
1602232 3 to 1	3.03	1602232 3 to 1	2.5								MEAN	0.9092		0.60812										0612212 #4	650.3			270722 #5	331.77		100322 #6	139.57
1602232 3 to 4	2.71	1602232 3 to 4	2.51								SD	0.476305		0.456478										0612212 #5	483.2			270722 #6	350.1		100322 #7	180.22
1602232 4 to 6	1.75	1602232 4 to 6	0.77								SE	0.0952609		0.0912955										0612212 #6	555.7			270722 #7	477.8		100322 #8	312.82
1602232 6 to 4	1.61	1602232 6 to 4	0.76																					0612212 #7	349.87			270722 #8	587.5		140322 #2	176
170223 1 to 4	2.27	170223 1 to 4	2.21																					0612212 #8	692.4			2707222 #1	354.42		140322 #4	183.47
170223 4 to 1	3.5	170223 4 to 1	3.36																					0712212 #1	641.5			2707222 #2	365.62		140322 #5	171.15
200223 2 to 8	4.56	200223 2 to 8	3.99																					0712212 #3	267.12			2707222 #3	282.55		140322 #6	240.27
200223 6 to 5	1.93	200223 6 to 5	1.73																					0712212 #5	351.27			2707222 #4	346.15		140322 #7	236.2
2002232 2 to 8	2.75	2002232 2 to 8	1.92																					0712212 #7	351.05			2707222 #5	307.65		140322 #8	245.5
2002232 4 to 1	1.8	2002232 4 to 1	1.42																					0712212 #8	712.4			2707222 #6	400.66		220322 #1	218.87
2102232 7 to 1	2.17	2102232 7 to 1	2.07																					0912212 #1	459.82			2707222 #8	494		220322 #2	160.45
220223 1 to 7	2.32	220223 1 to 7	1.9																					0912212 #2	711.2			280722 #1	366.4		220322 #3	79.12
220223 4 to 8	3.92	220223 4 to 8	3.92																					0912212 #4	406.63			280722 #3	291.7		220322 #4	210.9
240223 4 to 5	1.2	240223 4 to 5	1.04																					0912212 #5	660.4			280722 #5	395.1		220322 #5	143.5
060423 6 to 8	3.52	060423 6 to 8	3.5																					0912212 #6	499.47			280722 #6	394.5		220322 #6	133.6
0604232 8 to 7	0.94	0604232 8 to 7	0.68																					0912212 #7	689.5			280722 #7	360.5		220322 #8	179.1
120423 1 to 3	2.82	120423 1 to 3	2.56																					1312212 #1	419.55			280722 #8	477.6		2303222 #1	206.37
130423 3 to 1	1.96	130423 3 to 1	1.57																					1312212 #2	245.32			290722 #1	247.15		2303222 #2	325.4
1304232 4 to 3	0.7	1304232 4 to 3	0.44																					1312212 #3	421.73			290722 #2	386.36		2303222 #4	258.77
1804232 3 to 8	0.94	1804232 3 to 8	0.34																					1312212 #4	708.1			290722 #4	293.03		2303222 #8	221.97
1804232 6 to 8	1.84	1804232 6 to 8	0.74																					1312212 #5	423.72			290722 #5	248.92		240322 #1	195.5
1904232 8 to 6	1.52	1904232 8 to 6	1.08																					1312212 #6	605.6			290722 #6	441.5		240322 #4	232.95
1904232 8 to 2	3.04	1904232 8 to 2	2.14																					1312212 #7	388.57			290722 #7	322.2		240322 #5	197.25
120623 4 to 1	1.25	120623 4 to 1	0.77																					201221 #3	633.7			290722 #8	492.8		240322 #6	137.7
120623 3 to 5	3.48	120623 3 to 5	3.47																					201221 #5	371.3			010822 #1	283.9		240322 #7	64.92
120623 8 to 7	1.68	120623 8 to 7	1.23																					201221 #7	222.7			010822 #2	312.45		240322 #8	204.22
50923 7 to 1	0.75	50923 7 to 1	0.49																					201221 #8	947.3			010822 #5	129.92		2004222 #1	186.12
70923 7 to 3	0.97	70923 7 to 3	0.51																					211221 #1	321.25			010822 #6	252.67		2004222 #2	142.47
70923 3 to 2	2.91	70923 3 to 2	1.63																					211221 #2	321.97			010822 #8	458.8		2004222 #5	132.45
80923 8 to 7	2.42	80923 8 to 7	2.74																					211221 #3	314.75			020822 #2	431.9		2004222 #6	150.67
80923 8 to 1	5.08	80923 8 to 1	5.08																					211221 #4	521.2			020822 #3	291.32		2004222 #7	144.95
110923 1 to 5	8.51	110923 1 to 5	8.5																					211221 #5	372.45			020822 #4	339.8		2004222 #8	154.25
110923 3 to 5	1.84	110923 3 to 5	1.28																					211221 #6	487.7			020822 #5	270.57		210422 #1	167.42
1109232 3 to 5	2.58	1109232 3 to 5	2.37																					211221 #7	542.6			020822 #6	264.5		210422 #2	172.3
1109232 5 to1	1.74	1109232 5 to1	1.13																					211221 #8	613.2			020822 #7	369.97		210422 #3	92.25
1109232 6 to 7	5.18	1109232 6 to 7	5.18																					221221 #1	394.97			020822 #8	351.3		210422 #4	248.15
140923 2 to 7	3.35	140923 2 to 7	2.14																					221221 #2	582.2			0208222 #1	329.22		210422 #7	191.6
140923 6 to 7	1.79	140923 6 to 7	1.12																					221221 #3	472.76			0208222 #3	214.02		210422 #8	96.75
3001242 1 to 3	5.98	3001242 1 to 3	5.39																					221221 #4	275.17			0208222 #4	295.8		2104222 #1	255.4
3001242 1 to 4	2.47	3001242 1 to 4	2.11																					221221 #5	378.52			0208222 #5	249.15		2104222 #3	175.62
3001242 4 to 7	0.62	3001242 4 to 7	0.44																					221221 #6	540.3			030822 #1	277.6		2104222 #4	161.02
310124 4 to 8	6.82	310124 4 to 8	4.21																					221221 #7	462.5			030822 #2	294.9		2104222 #7	250.15
0502242 7 to 5	1.28	0502242 7 to 5	1.16																					221221 #8	511.7			030822#3	342.6		2104222 #8	195.95
0502242 7 to 2	5.03	0502242 7 to 2	4.58																					231221 #3	696.7			030822 #4	336.3		260422 #1	124.87
0602242 4 to 1	5.39	0602242 4 to 1	5.35																					231221 #4	797.9			030822 #5	347		260422 #2	229.8
MEAN	2.39471		1.94586																					231221 #5	779.6			030822 #6	249.95		260422 #3	187.42
SD	1.54742		1.57876																					231221 #7	680.5			030822 #7	312.1		260422 #4	169.07
SE	0.184952		0.188698																					231221 #8	485.93			030822 #8	323.2		260422 #5	174.37
																								1801222 #1	499			0308222 #1	359		260422 #6	300.22
																								1801222 #2	889			0308222 #2	312.2		260422 #7	210.85
																								1801222 #3	213.57			0308222 #3	354.5		260422 #8	210.65
																								1801222 #5	541.5			0308222 #4	288.7		280422 #1	164.97
																								1801222 #7	717.7			0308222 #5	274.95		280422 #4	271.5
																								1801222#8	566.59			0308222 #6	365.7		280422 #8	201.62
																								2501222 #1	785.6			0308222 #7	342.62		2804222 #1	191.02
																								2501222 #2	810.1			0308222 #8	421.7		2804222 #3	122.87
																								2501222 #3	505.35			0908222 #1	248.55		2804222 #4	157.62
																								2501222 #4	788.4			0908222 #3	319.1		2804222 #5	155.12
																								2501222 #5	408.4			0908222 #4	375.2		2804222 #6	96.45
																								2501222 #6	299.27			0908222 #5	238.5		2804222 #7	297.82
																								2501222 #7	709.2			0908222 #6	290.47		2804222 #8	307.35
																								2501222 #8	407.7			0908222 #7	271.35		030522 #1	94.52
																								260122 #1	708.3			0908222 #8	292.17		030522 #4	97.4
																								260122 #2	330.8			170822 #1	294.12		030522 #5	191.95
																								260122 #3	552.4			170822 #2	286.35		030522 #6	203.77
																								260122 #4	871			170822 #3	330.1		030522 #8	332.57
																								260122 #7	638.3			170822 #4	255.57		MEAN	183.752
																								2601222 #1	591.4			170822 #5	294.57		SD	63.058
																								2601222 #2	614.18			170822 #6	250.7		SE	6.61027
																								2601222 #3	437.4			170822 #7	415.02
																								2601222 #5	400.56			170822 #8	333.75
																								2601222 #7	715.9			190822 #1	431.13
																								010222 #3	450.7			190822 #2	412.63
																								010222 #6	600.6			190822 #3	449.1
																								010222 #7	429.72			190822 #4	452.5
																								0102222 #1	348.32			190822 #5	481
																								0102222 #3	352.25			190822 #7	397.3
																								0102222 #4	424.6			190822 #8	519.6
																								0102222 #5	237.82			2608222 #1	264.55
																								0102222 #6	411.25			2608222 #2	277.57
																								0102222 #8	440.9			2608222 #5	255.85
																								020222 #1	463.75			2608222 #6	412.9
																								020222 #2	525			2608222 #7	243.47
																								020222 #3	191.12			2608222 #8	319.25
																								020222 #4	640.3			310822 #1	399.7
																								020222 #8	283.32			310822 #2	393.4
																								160522 #1	294.55			310822 #3	443.6
																								160522 #3	282.62			310822 #4	325.6
																								160522 #4	519.97			310822 #6	482.4
																								160522 #5	563.5			310822 #7	352.6
																								160522 #8	476.15			310822 #8	341.37
																								MEAN	505.6			0109222 #1	350.97
																								SD	182.712			0109222 #2	310.05
																								SE	16.9643			0109222 #3	293.92
																												0109222 #4	292.42
																												0109222 #5	479.9
																												0109222 #7	349.5
																												0109222 #8	303.8
																												MEAN	337.964
																												SD	80.1951
																												SE	7.23095

## Sheet: Figure6
P7–8				P18–25			P45–50			P7–8				P18–25			P45–50				P7–8				P18–25			P45–50
ID	Resting Vm			ID	Resting Vm		ID	Resting Vm		ID	Absolute AP threshold (mV)			ID	Absolute AP threshold (mV)		ID	Absolute AP threshold (mV)			ID	Relative AP threshold (mV)			ID	Relative AP threshold (mV)		ID	Relative AP threshold (mV)			P7–8					P18–25			P45–50
291121 #1	-61.11			250722 #1	-56.1		0203222 #1	-63.48		0604232 #1	-40.7			250722 #1	-43.4944		0203222 #1	-39.8819			291121 #1	21.96			250722 #1	12.6056		0203222 #1	23.5981			Relative AP threshold (mV)	EPSP potency (mV)				Relative threshold	EPSP potency		Relative threshold	EPSP potency (mV)			DETONATING SYNAPSES
291121 #2	-57.23			250722 #5	-61.63		0203222 #2	-63.9		0604232 #3	-37.6			250722 #5	-43.6798		0203222 #2	-34.996			291121 #2	17.72			250722 #5	17.9502		0203222 #2	28.904			21.96	3.59				46.1777	4.89		23.5981	0.55			2501222 7 to 1
291121 #4	-49.55			250722 #7	-63.1		0203222 #4	-52.27		0604232 #4	-35.7			250722 #7	-46.4111		0203222 #4	-32.9269			291121 #4	12.29			250722 #7	16.6889		0203222 #4	19.3431			17.72	1.44				34.2188	1.28		28.904	0.46			160522 3 to 4
291121 #5	-48.05			250722 #8	-65.44		0203222 #5	-59.22		0604232 #5	-34.3			250722 #8	-42.069		0203222 #5	-43.0115			291121 #5	9.28			250722 #8	23.371		0203222 #5	16.2085			12.29	1.34				33.303	1.03		19.3431	0.31			1602232 3 to 4
291121 #6	-55.35			2507222 #1	-65.52		0203222 #6	-73.41		0604232 #6	-38.8			2507222 #1	-57.691		0203222 #6	-42.6193			291121 #6	19.49			2507222 #1	7.829		0203222 #6	30.7907			9.28	2.06				32.389	0.65		16.2085	0.92			140923 2 to 7
291121 #7	-49.83			2507222 #2	-54.17		0203222 #8	-70.41		0604232 #7	-34.2			2507222 #2	-44.4397		0203222 #8	-37.9196			291121 #7	8.8			2507222 #2	9.7303		0203222 #8	32.4904			19.49	2.3				32.3325	0.43		30.7907	0.39			310124 4 to 8
301121 #1	-45.08			2507222 #3	-63.83		080322 #1	-57.98		0604232 #8	-36.5			2507222 #3	-40.609		080322 #1	-45.4987			301121 #1	9.73			2507222 #3	23.221		080322 #1	12.4813			8.8	1.23				31.2157	0.61		32.4904	1.09			0502242 7 to 2
301121 #5	-53.08			2507222 #4	-61.24		080322 #2	-64.75		120423 #1	-39.9			2507222 #4	-42.906		080322 #2	-26.6052			301121 #5	14.63			2507222 #4	18.334		080322 #2	38.1448			9.73	1.07				30.894	1.62		12.4813	0.93			0602242 4 to 1
301121 #7	-42.01			2507222 #5	-71		080322 #3	-50.47		120423 #2	-36.8			2507222 #5	-43.7919		080322 #3	-40.6998			301121 #7	8.17			2507222 #5	27.2081		080322 #3	9.7702			14.63	1.68				30.7682	2.08		38.1448	1.87			160522 5 to 8
301121 #8	-52.29			2507222 #6	-67.53		080322 #4	-50		120423 #3	-38.9			2507222 #6	-55.677		080322 #4	-40.6158			301121 #8	12.48			2507222 #6	11.853		080322 #4	9.3842			8.17	0.59				29.9537	1.6		9.7702	1.06			1804232 6 to 8
011221 #1	-58.42			260722 #1	-59.3		080322 #5	-61.06		120423 #4	-39.6			260722 #1	-42.966		080322 #5	-48.7076			011221 #1	20.63			260722 #1	16.334		080322 #5	12.3524			12.48	1.44				29.9046	0.67		9.3842	0.67
011221 #2	-61.61			260722 #2	-67.42		080322 #6	-61.78		120423 #5	-43.3			260722 #2	-45.092		080322 #6	-41.8777			011221 #2	29.3			260722 #2	22.328		080322 #6	19.9023			20.63	1.42				29.5269	1.78		12.3524	0.63
011221 #3	-58.91			260722 #3	-51.63		080322 #7	-63.69		120423 #6	-41.8			260722 #3	-41.5878		080322 #7	-43.5349			011221 #3	20.21			260722 #3	10.0422		080322 #7	20.1551			29.3	1.38				28.7589	1.73		19.9023	0.43
011221 #4	-54.51			260722 #6	-65.74		080322 #8	-58.25		120423 #7	-42.7			260722 #6	-32.437		080322 #8	-41.3712			011221 #4	25.59			260722 #6	33.303		080322 #8	16.8788			20.21	0.93				28.6668	1.73		20.1551	0.43
011221 #5	-53.42			260722 #7	-59.47		0803222 #1	-53.65		130423 #1	-43.2			260722 #7	-40.5494		0803222 #1	-34.7153			011221 #5	12.05			260722 #7	18.9206		0803222 #1	18.9347			25.59	0.52				28.5325	0.77		16.8788	1.52
011221 #7	-61.23			260722 #8	-64.34		0803222 #4	-53.29		130423 #3	-41.3			260722 #8	-49.144		0803222 #4	-40.0131			021221 #2	22.73			260722 #8	15.196		0803222 #4	13.2769			12.05	1.14				28.4098	0.9		18.9347	0.81
021221 #2	-61.89			2607222 #1	-59.57		0803222 #5	-60.49		130423 #4	-46.6			2607222 #1	-42.7497		0803222 #5	-46.4417			021221 #3	25.84			2607222 #1	16.8203		0803222 #5	14.0483			22.73	2.12				28.3643	1.26		13.2769	0.48
021221 #3	-64.23			2607222 #2	-58.47		0803222 #6	-53.48		1304232 #1	-42.8			2607222 #2	-41.889		0803222 #6	-45.2591			021221 #4	12.74			2607222 #2	16.581		0803222 #6	8.2209			25.84	2.2				28.1434	1.43938		14.0483	0.54
021221 #4	-53.65			2607222 #3	-55.03		0803222 #7	-46.81		1304232 #2	-44.7			2607222 #3	-42.6628		0803222 #7	-37.0773			021221 #5	9.93			2607222 #3	12.3672		0803222 #7	9.7327			12.74	2.93				27.8379			8.2209	0.95
021221 #5	-50.25			2607222 #4	-61.84		0803222 #8	-42.74		1304232 #3	-42.8			2607222 #4	-44.0551		0803222 #8	-35.3104			021221 #6	11.99			2607222 #4	17.7849		0803222 #8	7.4296			9.93	1.71				27.7641			9.7327	1.18
021221 #6	-50.5			2607222 #6	-76.47		100322 #1	-55.36		1304232 #4	-47.8			2607222 #6	-44.081		100322 #1	-42.9703			021221 #7	8.72			2607222 #6	32.389		100322 #1	12.3897			11.99	1.52				27.7625			7.4296	0.8
021221 #7	-55			2607222 #8	-62.63		100322 #2	-64.97		1304232 #6	-44.9			2607222 #8	-42.7185		100322 #2	-35.0281			021221 #8	13.76			2607222 #8	19.9115		100322 #2	29.9419			8.72	2.9				27.6883			12.3897	0.56
021221 #8	-52.06			270722 #1	-57.11		100322 #3	-52.48		1304232 #8	-43.7			270722 #1	-48.033		100322 #3	-44.0994			0612212 #1	18.7492			270722 #1	9.077		100322 #3	8.3806			13.76	1.02				27.6535			29.9419	0.98
0612212 #1	-57.74			270722 #2	-71.83		100322 #4	-52		180423 #1	-43.5			270722 #2	-46.2372		100322 #4	-43.9301			0612212 #2	11.9109			270722 #2	25.5928		100322 #4	8.0699			18.7492	3.66				27.2081			8.3806	1.75
0612212 #2	-47			270722 #4	-71.6		100322 #5	-73.91		180423 #2	-43.2			270722 #4	-56.1218		100322 #6	-39.1327			0612212 #3	12.0435			270722 #4	15.4782		100322 #6	34.3473			11.9109	2.5				26.9366			8.0699	1.66
0612212 #3	-49.13			270722 #5	-68.72		100322 #6	-73.48		180423 #3	-43.2			270722 #5	-46.0792		100322 #7	-45.7916			0612212 #4	17.4109			270722 #5	22.6408		100322 #7	20.2884			12.0435	1.02				26.6501				1.76
0612212 #4	-57.63			270722 #6	-81.71		100322 #7	-66.08		180423 #4	-43.5			270722 #6	-53.9459		100322 #8	-42.2592			0612212 #5	15.8269			270722 #6	27.7641		100322 #8	27.0708			17.4109	3.03				26.5686			34.3473	0.9092
0612212 #5	-54.54			270722 #7	-64.41		100322 #8	-69.33		180423 #5	-43.1			270722 #7	-43.2434		140322 #2	-33.1024			0612212 #6	29.8361			270722 #7	21.1666		140322 #2	32.2776			15.8269	2.71				26.423			20.2884
0612212 #6	-64.06			270722 #8	-57.72		140322 #2	-65.38		180423 #6	-44.8			270722 #8	-46.5866		140322 #4	-46.9299			0612212 #7	10.9376			270722 #8	11.1334		140322 #4	15.5801			29.8361	1.75				26.3081			27.0708
0612212 #7	-48.05			2707222 #1	-59.39		140322 #4	-62.51		180423 #8	-44.6			2707222 #1	-40.8203		140322 #5	-46.7636			0612212 #8	14.9237			2707222 #1	18.5697		140322 #5	11.9864			10.9376	1.61				25.9916			32.2776
0612212 #8	-51.47			2707222 #2	-66.4		140322 #5	-58.75		1804232 #1	-42.3			2707222 #2	-34.0675		140322 #6	-37.175			0712212 #1	22.9992			2707222 #2	32.3325		140322 #6	27.215			14.9237	2.27				25.7491			15.5801
0712212 #1	-60.31			2707222 #3	-66.65		140322 #6	-64.39		1804232 #2	-41.8			2707222 #3	-40.3419		140322 #7	-42.2775			0712212 #3	27.5716			2707222 #3	26.3081		140322 #7	21.5325			22.9992	3.5				25.6009			11.9864
0712212 #3	-61.91			2707222 #4	-61.38		140322 #7	-63.81		1804232 #3	-35.7			2707222 #4	-41.1026		140322 #8	-44.754			0712212 #5	10.8444			2707222 #4	20.2774		140322 #8	9.556			27.5716	4.56				25.5928			27.215
0712212 #5	-50.18			2707222 #5	-57.46		140322 #8	-54.31		1804232 #4	-41.3			2707222 #5	-38.6665		220322 #1	-42.6147			0712212 #7	12.3644			2707222 #5	18.7935		220322 #1	13.6253			10.8444	1.93				25.5093			21.5325
0712212 #7	-51.7			2707222 #6	-57.83		220322 #1	-56.24		1804232 #6	-41.3			2707222 #6	-30.1765		220322 #2	-37.5129			0712212 #8	23.0324			2707222 #6	27.6535		220322 #2	33.1871			12.3644	2.75				25.4613			9.556
0712212 #8	-57.56			2707222 #8	-54.15		220322 #2	-70.7		1804232 #7	-31.8			2707222 #8	-26.4617		220322 #3	-43.2601			0912212 #1	9.762			2707222 #8	27.6883		220322 #3	9.4599			23.0324	1.8				25.061			13.6253
0912212 #1	-49.18			280722 #1	-71.22		220322 #3	-52.72		1804232 #8	-41.2			280722 #1	-47.364		220322 #4	-37.3794			0912212 #2	17.1718			280722 #1	23.856		220322 #4	21.4206			9.762	2.17				25.0511			33.1871
0912212 #2	-48.55			280722 #3	-71.48		220322 #4	-58.8		190423 #1	-36.72			280722 #3	-50.0824		220322 #5	-40.5319			0912212 #4	23.5203			280722 #3	21.3976		220322 #5	22.8681			17.1718	2.32				24.2883			9.4599
0912212 #4	-58.17			280722 #5	-75.96		220322 #5	-63.4		190423 #3	-36.78			280722 #5	-47.5502		220322 #6	-43.2266			0912212 #5	13.0866			280722 #5	28.4098		220322 #6	13.4234			23.5203	3.92				23.9741			21.4206
0912212 #5	-52.41			280722 #6	-76.5		220322 #6	-56.65		190423 #5	-37.5			280722 #6	-45.606		220322 #8	-42.5484			0912212 #6	11.0988			280722 #6	30.894		220322 #8	13.0216			13.0866	1.2				23.9645			22.8681
0912212 #6	-42.48			280722 #7	-71.04		220322 #8	-55.57		190423 #6	-38.3			280722 #7	-45.4391		2303222 #1	-45.9473			0912212 #7	14.7334			280722 #7	25.6009		2303222 #1	11.6427			11.0988	3.52				23.856			13.4234
0912212 #7	-55.72			280722 #8	-70.92		2303222 #1	-57.59		190423 #7	-43.9			280722 #8	-54.5242		2303222 #2	-44.9158			1312212 #1	16.26			280722 #8	16.3958		2303222 #2	25.6642			14.7334	0.94				23.8081			13.0216
1312212 #1	-56.62			290722 #1	-51.67		2303222 #2	-70.58		190423 #8	-39.6			290722 #1	-26.609		2303222 #4	-45.6619			1312212 #2	19.89			290722 #1	25.061		2303222 #4	11.6481			16.26	2.82				23.663			11.6427
1312212 #2	-60.34			290722 #2	-62.81		2303222 #4	-57.31		MEAN	-40.7605			290722 #2	-46.2966		2303222 #8	-42.3431			1312212 #3	29.08			290722 #2	16.5134		2303222 #8	20.5369			19.89	1.96				23.4979			25.6642
1312212 #3	-64.33			290722 #4	-65.82		2303222 #8	-62.88		SD	3.61228			290722 #4	-47.3648		240322 #1	-45.0577			1312212 #4	20.94			290722 #4	18.4552		240322 #1	12.7623			29.08	0.7				23.4345			11.6481
1312212 #4	-58.88			290722 #5	-62.83		240322 #1	-57.82		SE	0.550867			290722 #5	-54.8775		240322 #4	-44.4458			1312212 #5	12.69			290722 #5	7.9525		240322 #4	16.2242			20.94	0.94				23.371			20.5369
1312212 #5	-52.64			290722 #6	-73.66		240322 #4	-60.67						290722 #6	-48.1987		240322 #5	-41.2613			1312212 #6	23.75			290722 #6	25.4613		240322 #5	16.7387			12.69	1.84				23.221			12.7623
1312212 #6	-57.97			290722 #7	-61.8		240322 #5	-58						290722 #7	-48.5542		240322 #6	-42.8818			1312212 #7	21.36			290722 #7	13.2458		240322 #6	14.3082			23.75	1.52				23.0546			16.2242
1312212 #7	-60.05			290722 #8	-70.82		240322 #6	-57.19						290722 #8	-36.6012		240322 #7	-37.9974			201221 #1	48.78			290722 #8	34.2188		240322 #7	6.0026			21.36	3.04				22.9343			16.7387
201221 #1	-48.78			010822 #1	-74.62		240322 #7	-44						010822 #1	-49.5689		240322 #8	-41.0965			201221 #3	15.34			010822 #1	25.0511		240322 #8	22.0835			48.78	1.25				22.8074			14.3082
201221 #3	-61.32			010822 #2	-67.29		240322 #8	-63.18						010822 #2	-52.1721		2004222 #1	-40.5784			201221 #5	10.52			010822 #2	15.1179		2004222 #1	26.4516			15.34	3.48				22.6408			6.0026
201221 #5	-51.77			010822 #5	-61.09		2004222 #1	-67.03						010822 #5	-50.2258		2004222 #2	-28.3416			201221 #7	12.41			010822 #5	10.8642		2004222 #2	26.5984			10.52	1.68				22.582			22.0835
201221 #7	-52.93			010822 #6	-62.37		2004222 #2	-54.94						010822 #6	-58.0315		2004222 #5	-47.1999			201221 #8	13.75			010822 #6	4.3385		2004222 #5	18.1901			12.41	0.75				22.328			26.4516
201221 #8	-52.92			010822 #8	-69.95		2004222 #5	-65.39						010822 #8	-52.2438		2004222 #6	-41.1056			211221 #1	0.92			010822 #8	17.7062		2004222 #6	31.5744			13.75	0.97				21.7974			26.5984
211221 #1	-40			020822 #2	-70.69		2004222 #6	-72.68						020822 #2	-41.9311		2004222 #7	-34.5443			211221 #2	9.94			020822 #2	28.7589		2004222 #7	34.8357			0.92	2.91				21.7501			18.1901
211221 #2	-47			020822 #3	-70.46		2004222 #7	-69.38						020822 #3	-48.6626		2004222 #8	-40.5426			211221 #3	6.87			020822 #3	21.7974		2004222 #8	32.8974			9.94	2.42				21.7289			31.5744
211221 #3	-46			020822 #4	-75.61		2004222 #8	-73.44						020822 #4	-47.2457		210422 #1	-42.1592			211221 #4	15.79			020822 #4	28.3643		210422 #1	17.8008			6.87	5.08				21.4152			34.8357
211221 #4	-57.93			020822 #5	-60.1		210422 #1	-59.96						020822 #5	-50.9201		210422 #2	-41.2033			211221 #5	9.1			020822 #5	9.1799		210422 #2	17.7467			15.79	8.51				21.3976			32.8974
211221 #5	-47.25			020822 #6	-85.49		210422 #2	-58.95						020822 #6	-57.7275		210422 #3	-47.8409			211221 #6	26.62			020822 #6	27.7625		210422 #3	6.7691			9.1	1.84				21.3286			17.8008
211221 #6	-73.9			020822 #7	-64.28		210422 #3	-54.61						020822 #7	-47.6287		210422 #4	-40.4999			211221 #7	12.28			020822 #7	16.6513		210422 #4	22.2101			26.62	2.58				21.1666			17.7467
211221 #7	-53.9			020822 #8	-58.63		210422 #4	-62.71						020822 #8	-40.4594		210422 #7	-41.6481			211221 #8	17.48			020822 #8	18.1706		210422 #7	19.9019			12.28	1.74				20.3948			6.7691
211221 #8	-54			0208222 #1	-70.53		210422 #7	-61.55						0208222 #1	-24.3523		210422 #8	-49.1035			221221 #1	16.49			0208222 #1	46.1777		210422 #8	16.2465			17.48	5.18				20.2774			22.2101
221221 #1	-59.9			0208222 #3	-71.52		210422 #8	-65.35						0208222 #3	-47.5555		2104222 #1	-41.1827			221221 #2	25.67			0208222 #3	23.9645		2104222 #1	22.6373			16.49	3.35				19.9448			19.9019
221221 #2	-64			0208222 #4	-57.37		2104222 #1	-63.82						0208222 #4	-41.2925		2104222 #3	-43.1053			221221 #3	12.94			0208222 #4	16.0775		2104222 #3	26.1547			25.67	1.79				19.9115			16.2465
221221 #3	-53.7			0208222 #5	-58.25		2104222 #3	-69.26						0208222 #5	-47.7791		2104222 #4	-37.0438			221221 #4	16.77			0208222 #5	10.4709		2104222 #4	28.6462			12.94	5.98				19.7597			22.6373
221221 #4	-57.61			030822 #1	-71.11		2104222 #4	-65.69						030822 #1	-49.6948		2104222 #7	-40.2214			221221 #5	19.3			030822 #1	21.4152		2104222 #7	23.2986			16.77	2.47				19.7039			26.1547
221221 #5	-59			030822 #2	-71.63		2104222 #7	-63.52						030822 #2	-45.0614		2104222 #8	-45.742			221221 #6	25.78			030822 #2	26.5686		2104222 #8	14.158			19.3	0.62				19.6913			28.6462
221221 #6	-68.11			030822#3	-69.22		2104222 #8	-59.9						030822#3	-49.2752		260422 #1	-48.1117			221221 #7	15.31			030822#3	19.9448		260422 #1	14.8683			25.78	6.82				19.5646			23.2986
221221 #7	-54.26			030822 #4	-71.52		260422 #1	-62.98						030822 #4	-52.9151		260422 #2	-37.4428			221221 #8	20.58			030822 #4	18.6049		260422 #2	18.5572			15.31	1.28				19.5097			14.158
221221 #8	-61			030822 #5	-76.09		260422 #2	-56						030822 #5	-53.508		260422 #3	-39.1846			231221 #3	13.39			030822 #5	22.582		260422 #3	19.1954			20.58	5.03				19.4905			14.8683
231221 #3	-49.5			030822 #6	-75.7		260422 #3	-58.38						030822 #6	-45.7954		260422 #4	-27.4299			231221 #4	17.57			030822 #6	29.9046		260422 #4	34.0001			13.39	5.39				18.9206			18.5572
231221 #4	-57.49			030822 #7	-67.32		260422 #4	-61.43						030822 #7	-55.3192		260422 #5	-38.9831			231221 #5	22.31			030822 #7	12.0008		260422 #5	19.3969			17.57	2.39471				18.7935			19.1954
231221 #5	-59.56			030822 #8	-76.54		260422 #5	-58.38						030822 #8	-54.8111		260422 #6	-33.6151			231221 #6	35.15			030822 #8	21.7289		260422 #6	37.6549			22.31					18.6613			34.0001
231221 #6	-69.24			0308222 #1	-72.13		260422 #6	-71.27						0308222 #1	-48.632		260422 #8	-39.5019			231221 #7	20.37			0308222 #1	23.4979		260422 #8	25.0781			35.15					18.6049			19.3969
231221 #7	-54.46			0308222 #2	-70.72		260422 #7	-55.29						0308222 #2	-42.0532		280422 #1	-40.5251			231221 #8	22.06			0308222 #2	28.6668		280422 #1	16.9449			20.37					18.5697			37.6549
231221 #8	-58.43			0308222 #3	-74.53		260422 #8	-64.58						0308222 #3	-44.5763		280422 #4	-35.3668			1801222 #1	10.28			0308222 #3	29.9537		280422 #4	23.5932			22.06					18.4552
1801222 #1	-50.77			0308222 #4	-74.3		280422 #1	-57.47						0308222 #4	-50.637		280422 #8	-40.0018			1801222 #2	22.47			0308222 #4	23.663		280422 #8	21.3982			10.28					18.334			25.0781
1801222 #2	-58.48			0308222 #5	-68.53		280422 #4	-58.96						0308222 #5	-48.9654		2804222 #1	-49.3133			1801222 #3	16.78			0308222 #5	19.5646		2804222 #1	18.6467			22.47					18.1706			16.9449
1801222 #3	-60.12			0308222 #6	-71.25		280422 #8	-61.4						0308222 #6	-44.5999		2804222 #3	-41.6961			1801222 #4	21.77			0308222 #6	26.6501		2804222 #3	14.6939			16.78					17.9502			23.5932
1801222 #4	-58.73			0308222 #7	-61.67		2804222 #1	-67.96						0308222 #7	-45.5398		2804222 #4	-40.6227			1801222 #5	10.02			0308222 #7	16.1302		2804222 #4	30.4373			21.77					17.7849			21.3982
1801222 #5	-45.9			0308222 #8	-66.49		2804222 #3	-56.39						0308222 #8	-47.8287		2804222 #5	-49.7024			1801222 #6	30.77			0308222 #8	18.6613		2804222 #5	5.7176			10.02					17.7062			18.6467
1801222 #6	-67.49			0908222 #1	-52.94		2804222 #4	-71.06						0908222 #1	-35.897		2804222 #6	-45.1835			1801222 #7	18.11			0908222 #1	17.043		2804222 #6	10.4365			30.77					17.6329			14.6939
1801222 #7	-57.16			0908222 #3	-51.52		2804222 #5	-55.42						0908222 #3	-34.3765		2804222 #7	-34.2163			1801222#8	21.08			0908222 #3	17.1435		2804222 #7	27.3137			18.11					17.1435			30.4373
1801222#8	-58.65			0908222 #4	-54.33		2804222 #6	-55.62						0908222 #4	-39.0686		2804222 #8	-42.4263			2501222 #1	21.52			0908222 #4	15.2614		2804222 #8	25.6537			21.08					17.043			5.7176
2501222 #1	-56.25			0908222 #5	-47.64		2804222 #7	-61.53						0908222 #5	-37.0254		030522 #1	-41.7434			2501222 #2	23.3			0908222 #5	10.6146		030522 #1	23.2666			21.52					16.8203			10.4365
2501222 #2	-58.09			0908222 #6	-67.03		2804222 #8	-68.08						0908222 #6	-40.607		030522 #4	-43.9796			2501222 #3	10.46			0908222 #6	26.423		030522 #4	23.9904			23.3					16.6889			27.3137
2501222 #3	-44.55			0908222 #7	-56.92		030522 #1	-65.01						0908222 #7	-43.3281		030522 #5	-53.4706			2501222 #4	12.13			0908222 #7	13.5919		030522 #5	7.1794			10.46					16.6758			25.6537
2501222 #4	-51.11			0908222 #8	-65.61		030522 #4	-67.97						0908222 #8	-41.6359		030522 #6	-47.39			2501222 #5	12.18			0908222 #8	23.9741		030522 #6	20.98			12.13					16.6513			23.2666
2501222 #5	-52.02			170822 #1	-68.57		030522 #5	-60.65						170822 #1	-41.6334		030522 #8	-40.4602			2501222 #6	11.63			170822 #1	26.9366		030522 #8	24.3398			12.18					16.581			23.9904
2501222 #6	-49.17			170822 #2	-55.95		030522 #6	-68.37						170822 #2	-38.3171		MEAN	-41.2855			2501222 #7	16.31			170822 #2	17.6329		MEAN	19.7164			11.63					16.5134			7.1794
2501222 #7	-54.91			170822 #3	-52.78		030522 #8	-64.8						170822 #3	-39.7201		SD	4.87758			2501222 #8	11.21			170822 #3	13.0599		SD	8.13275			16.31					16.3958			20.98
2501222 #8	-51.94			170822 #4	-63.22		MEAN	-61.081						170822 #4	-43.5287		SE	0.517023			260122 #1	20.2203			170822 #4	19.6913		SE	0.862069			11.21					16.334			24.3398
260122 #1	-57.38			170822 #5	-65.96		SD	6.63864						170822 #5	-37.4275						260122 #2	18.806			170822 #5	28.5325						20.2203					16.2627			19.7164
260122 #2	-56.48			170822 #6	-67.73		SE	0.695918						170822 #6	-53.8528						260122 #3	26.5126			170822 #6	13.8772						18.806					16.1302
260122 #3	-62.18			170822 #7	-61.58									170822 #7	-33.4366						260122 #4	23.4142			170822 #7	28.1434						26.5126					16.0775
260122 #4	-58.9			170822 #8	-65.7									170822 #8	-43.9499						260122 #7	17.9112			170822 #8	21.7501						23.4142					15.4782
260122 #7	-48			190822 #1	-60.7									190822 #1	-47.88						2601222 #1	12.3039			190822 #1	12.82						17.9112					15.2614
2601222 #1	-49.16			190822 #2	-54.89									190822 #2	-45.1698						2601222 #2	24.6201			190822 #2	9.7202						12.3039					15.196
2601222 #2	-63.06			190822 #3	-65.4									190822 #3	-41.9655						2601222 #3	17.4294			190822 #3	23.4345						24.6201					15.1179
2601222 #3	-52.43			190822 #4	-65.71									190822 #4	-42.7757						2601222 #5	8.3085			190822 #4	22.9343						17.4294					14.6404
2601222 #5	-45.16			190822 #5	-66.87									190822 #5	-45.5414						2601222 #7	10.8844			190822 #5	21.3286						8.3085					14.1328
2601222 #7	-47.15			190822 #7	-66.74									190822 #7	-46.9803						2601222 #8	23.4926			190822 #7	19.7597						10.8844					13.8772
2601222 #8	-61.96			190822 #8	-60.63									190822 #8	-46.7773						010222 #3	18.1			190822 #8	13.8527						23.4926					13.8527
010222 #3	-52.2			2608222 #1	-73.23									2608222 #1	-50.4226						010222 #6	29.73			2608222 #1	22.8074						18.1					13.5919
010222 #6	-68.96			2608222 #2	-57.8									2608222 #2	-32.2907						010222 #7	15.359			2608222 #2	25.5093						29.73					13.2458
010222 #7	-53.11			2608222 #5	-69.82									2608222 #5	-39.0518						0102222 #1	18.9305			2608222 #5	30.7682						15.359					13.0599
0102222 #1	-57.98			2608222 #6	-54.41									2608222 #6	-37.7342						0102222 #3	19.7271			2608222 #6	16.6758						18.9305					12.82
0102222 #3	-61.54			2608222 #7	-67.78									2608222 #7	-39.9421						0102222 #4	16.3819			2608222 #7	27.8379						19.7271					12.6056
0102222 #4	-53.09			2608222 #8	-55.28									2608222 #8	-35.7895						0102222 #5	23.2071			2608222 #8	19.4905						16.3819					12.3672
0102222 #5	-61.65			310822 #1	-68.43									310822 #1	-38.9031						0102222 #6	22.8123			310822 #1	29.5269						23.2071					12.0008
0102222 #6	-59.28			310822 #2	-70.43									310822 #2	-39.2143						0102222 #8	25.884			310822 #2	31.2157						22.8123					11.853
0102222 #8	-65.43			310822 #3	-69.1									310822 #3	-49.5903						020222 #1	16.34			310822 #3	19.5097						25.884					11.1334
020222 #1	-54			310822 #4	-68.57									310822 #4	-54.4372						020222 #2	23.221			310822 #4	14.1328						16.34					10.8642
020222 #2	-57.22			310822 #6	-71.37									310822 #6	-47.0817						020222 #3	8.097			310822 #6	24.2883						23.221					10.6146
020222 #3	-43.63			310822 #7	-71.73									310822 #7	-51.3352						020222 #4	20.4516			310822 #7	20.3948						8.097					10.4709
020222 #4	-56.28			310822 #8	-60.9									310822 #8	-44.6373						020222 #8	8.46			310822 #8	16.2627						20.4516					10.0422
020222 #8	-44.47			0109222 #1	-65.74									0109222 #1	-39.7484						160522 #1	12.4734			0109222 #1	25.9916						8.46					9.7303
160522 #1	-51.6			0109222 #2	-66.15									0109222 #2	-43.0954						160522 #3	15.9061			0109222 #2	23.0546						12.4734					9.7202
160522 #3	-52.47			0109222 #3	-67.04									0109222 #3	-43.2319						160522 #4	14.6399			0109222 #3	23.8081						15.9061					9.1799
160522 #4	-54.08			0109222 #4	-62.17									0109222 #4	-53.0418						160522 #5	10.6565			0109222 #4	9.1282						14.6399					9.1282
160522 #5	-50.43			0109222 #5	-65.6									0109222 #5	-45.8961						160522 #8	14.4987			0109222 #5	19.7039						10.6565					9.077
160522 #8	-50.06			0109222 #7	-65.57									0109222 #7	-39.8209						MEAN	17.3729			0109222 #7	25.7491						14.4987					7.9525
0604232 #1	-52.73			0109222 #8	-63.57									0109222 #8	-48.9296						SD	6.83928			0109222 #8	14.6404						17.3729					7.829
0604232 #3	-63.1			MEAN	-65.2396									MEAN	-44.6646						SE	0.621753			MEAN	20.575											4.3385
0604232 #4	-56.73			SD	6.9627									SD	6.50347										SD	6.90411											20.575
0604232 #5	-62			SE	0.627806									SE	0.58632										SE	0.622523
0604232 #6	-58.83
0604232 #7	-64.73
0604232 #8	-62.8
120423 #1	-62.14
120423 #2	-60.94
120423 #3	-54.47
120423 #4	-64.6
120423 #5	-70.43
120423 #6	-68.68
120423 #7	-75.33
130423 #1	-60.13
130423 #3	-61.21
130423 #4	-67
1304232 #1	-53.47
1304232 #2	-59.33
1304232 #3	-62.12
1304232 #4	-71.78
1304232 #6	-56.54
1304232 #8	-65.3
180423 #1	-61.31
180423 #2	-54.73
180423 #3	-67.56
180423 #4	-63.34
180423 #5	-60.88
180423 #6	-59.11
180423 #8	-58.77
1804232 #1	-60.52
1804232 #2	-55.35
1804232 #3	-62.25
1804232 #4	-59.39
1804232 #6	-57.12
1804232 #7	-62.23
1804232 #8	-58.73
190423 #1	-58.17
190423 #3	-64.63
190423 #5	-59.68
190423 #6	-56.64
190423 #7	-59.73
190423 #8	-67
MEAN	-56.7155
SD	6.54023
SE	0.507621

## Sheet: Figure7
N/A

## Sheet: Supplementary_Fig1
P7–8								P18–25									P45–50
file	CA3 PYs recorded	INs recorded	CA3-CA3 tested	CA3-IN-CA3 tested	Total connections tested	connections found		FILE	CA3 recorded	CA1 recorded	connections tested CA3 to CA1	connections tested CA3 to CA3	connections tested CA1 to CA1	Total	connections found		file	CA3 PYs recorded	INs recorded	CA3-CA3 tested	CA3-IN-CA3 tested	Total connections tested	connections found
291121	6	0	30	0	30	3		300721	4	3	12	6	12	30			20322	3	0	6	0	6	0
301121	4	0	12	0	12			30821	2	4	8	2	12	22			203222	6	0	30	0	30	3
11221	6	0	30	0	30			40821	2	4	8	2	12	22			30322	4	0	12	0	12	0
21221	7	0	42	0	42	1		408212	2	3	6	2	6	14			80322	8	0	56	0	56	2
212212	3	1	6	6	12			50821	4	4	16	12	12	40			803222	6	0	30	0	30	0
61221	5	0	20	0	20			508212	3	2	6	6	2	14			100322	8	0	56	0	56	2
612212	8	0	56	0	56			90821	4	4	16	12	12	40			140322	6	0	30	0	30	0
712212	5	0	20	0	20	1		908212	3	3	9	6	6	21			150322	7	0	42	0	42	0
91221	5	1	20	10	30			160821	4	4	16	12	12	40			1503222	7	1	42	14	56	0
912212	7	1	42	14	56			1608212	3	4	12	6	12	30			220322	8	0	56	0	56	0
131221	6	0	30	0	30			230821	4	4	16	12	12	40			230322	6	0	30	0	30	0
1312212	7	0	42	0	42	2		240821	4	3	12	6	12	30			2303222	4	0	12	0	12	0
201221	5	0	20	0	20	1		2408212	2	3	6	2	6	14			240322	7	0	42	0	42	1
211221	8	0	56	0	56	2		250821	4	1	4	6	0	10			60422	4	0	12	0	12	1
2112212	7	0	42	0	42			2508212	4	4	16	12	12	40			140422	5	0	20	0	20	0
221221	8	0	56	0	56	2		260821	4	3	12	6	12	30			200422	5	0	20	0	20	1
231221	6	0	30	0	30	1		60921	2	4	8	2	12	22			2004222	8	0	56	0	56	1
2312212	6	0	30	0	30			70921	4	4	16	12	12	40	2		210422	7	0	42	0	43	0
180122	4	0	12	0	12	1		709212	2	3	6	2	6	14			2104222	6	0	30	0	30	0
1801222	8	0	56	0	56	2		80921	2	4	8	2	12	22			260422	8	0	56	0	56	0
250122	4	0	12	0	12			809212	2	4	8	2	12	22			2604222	7	0	42	0	42	0
2501222	8	0	54	0	54	5		90921	3	4	12	6	12	30			280422	6	0	30	0	30	1
260122	6	0	30	0	25	2		909212	4	2	8	12	2	22			2804222	7	0	42	0	42	0
2601222	6	0	30	0	28	2		140921	4	3	12	6	12	30			20522	4	1	12	8	20	0
10222	4	1	12	2	14	1		1409212	3	4	12	6	12	30			30522	8	0	56	0	56	0
102222	7	0	42	0	36	1		150921	3	3	9	6	6	21	1		305222	6	0	30	0	30	0
160522	8	0	56	0	56	3		1509212	3	3	9	6	6	21			170522	6	0	30	0	30	0
70223	3	0	6	0	6	3		160921	3	4	12	6	12	30			20622	4	0	12	0	30	0
150223	3	0	6	0	6			1609212	3	4	12	6	12	30	1		70622	8	0	56	0	56	0
1502232	8	0	56	0	56	1		210921	4	4	16	12	12	40	1		706222	7	1	42	14	56	0
160223	7	0	42	0	42	3		220921	4	1	4	12	0	16			90622	5	0	20	0	20	0
1602232	8	0	56	0	56	5		2209212	3	3	9	6	6	21			906222	6	0	30	0	30	0
170223	8	0	56	0	56	2		230921	4	4	16	12	12	40	1		210622	6	0	30	0	30	0
200223	8	0	56	0	56	2		201021	4	3	12	6	12	30			40722	7	0	42	0	42	0
2002232	7	0	42	0	43	2		211021	4	3	12	6	12	30			110722	7	0	42	0	30	1
210223	8	0	56	0	56			2110212	4	3	12	6	12	30			120722	7	0	42	0	42	1
2102232	6	0	30	0	30	1		231121	4	4	16	12	12	40	1		51222	6	0	30	0	30	0
220223	7	0	42	0	42	3											61222	8	0	56	0	56	0
240223	7	0	42	0	42	1											191222	6	0	30	0	30	0
60423	5	1	20	10	30	1											211222	6	0	30	0	30	0
604232	8	0	56	0	56	1		P18–25									110123	5	0	20	0	20	1
120423	7	0	42	0	42	1		file	CA3 PYs recorded	INs recorded	CA3-CA3 tested	CA3-IN-CA3 tested	Total connections tested	connections found			120123	5	0	20	0	20	0
130423	3	0	6	0	6	1		250722	5	0	20	0	20	0			170123	5	0	20	0	20	0
1304232	6	0	30	0	30	1		2507222	8	0	56	0	56	0			180123	5	0	20	0	20	0
180423	8	0	56	0	56			260722	7	1	42	14	56	2			190123	8	0	56	0	56	0
1804232	7	0	42	0	56	2		2607222	8	0	56	0	56	0			230123	6	0	30	0	30	0
190423	7	0	42	0	42	2		270722	8	0	56	0	56	0			260123	8	0	56	0	56	0
1904232	5	1	20	10	30	3		2707222	7	1	42	14	56	0			90223	7	0	42	0	42	0
120623	8	0	56	0	56	3		280722	6	0	30	0	30	0			100223	6	0	30	0	30	2
50923	8	0	56	0	56	1		290722	7	0	42	0	42	1			270323	8	0	56	0	56	0
60923	8	0	56	0	56			10822	6	0	30	0	30	1			290323	6	0	30	0	30	0
609232	8	0	56	0	56			20822	8	0	56	0	56	0			250423	7	1	42	14	56	2
70923	8	0	56	0	56	2		208222	6	0	30	0	30	0			260523	5	0	20	0	20	0
80923	8	0	56	0	56	2		30822	8	0	56	0	56	2			10623	7	0	42	0	42	0
110923	7	0	42	0	56	2		308222	8	0	56	0	56	2			310723	8	0	56	0	56	0
1109232	6	0	30	0	30	3		40822	5	0	20	0	20	0			10823	6	0	30	0	30	0
140923	8	0	56	0	56	2		90822	7	0	42	0	42	0			30823	8	0	56	0	56	0
150923	7	0	42	0	42	0		908222	7	1	42	14	56	1			131223	8	0	56	0	56	0
300124	8	0	56	0	56	0		100822	6	0	30	0	30	0			141223	7	0	42	0	42	0
3001242	8	0	56	0	56	3		170822	8	0	56	0	56	1			150124	6	0	30	0	30	0
310124	8	0	56	0	56	5		190822	7	0	42	0	42	1			160124	8	0	56	0	56	0
3101242	7	0	42	0	56	0		2608222	6	0	30	0	30	1			1601242	5	0	20	0	20	0
20224	8	0	56	0	56	0		310822	8	0	56	0	56	0			60324	6	0	30	0	30	0
202242	7	1	42	14	56	0		109222	7	0	42	0	42	2			70324	8	0	56	0	56	1
50224	7	0	42	0	42	0		50723	7	0	42	0	42	2			130324	6	0	30	0	30	0
502242	4	0	12	0	12	2		507232	8	0	56	0	56	1			140323**	7	0	48	0	48	0
60224	7	0	42	0	42	0		110723	6	0	30	0	30	0			150324	8	0	56	0	56	1
602242	6	0	30	0	30	1		1107232	7	0	42	0	42	0			190324	8	0	56	0	56	2
80224	8	0	56	0	56	0		200723	8	0	56	0	56	0			200324	7	0	42	0	42	0
802242	6	0	30	0	30	1		221223	8	0	56	0	56	1			210324	8	0	56	0	56	1
								120224	7	1	42	0	56	0			250324	8	0	56	0	56	2
								130224	6	0	30	0	30	0			260324	8	0	56	0	56	0
								1302242	7	0	42	0	42	1			270324	6	0	30	0	30	0
								150224	6	1	20	0	30	0			280324	7	0	42	0	42	0
	Recordings where connections were found							190224	7	0	42	0	42	1			290324	5	0	30	0	30	0
								200224	5	0	20	0	20	0			110624	6	0	30	0	30	0
								2002242	7	0	42	0	42	0			1106242	8	0	56	0	56	0
								210224	8	0	56	0	56	0			120624	6	0	30	0	30	0
								270224	7	0	42	0	42	0			1206242	7	0	42	0	42	0
SYNAPSES P7–8								280224	8	0	56	0	56	2			130624	8	0	56	0	56	0
1	291121	5 to 4	5 (CA3), 4 (CA3)					290224	7	0	42	0	42	2			1306242	8	0	56	0	56	2
2	291121	5 to 7	5 (CA3), 7 (CA3)					140624	7	0	42	0	42	1
3	291121	4 to 2	4 (CA3), 2 (CA3)
4	21221	4 to 3	4 (CA3), 3 (CA3)						Recordings where connections were found									Recordings where connections were found
5	712212	8 to 7	8 (CA3), 7 (CA3)					SYNAPSES P18–25									SYNAPSES P45–50
								1	70921	1 to 7	1 (CA3), 7 (CA3)						1	203222	1 to 2	1 (CA3), 2 (CA3)
								2	70921	1 to 5	1 (CA3), 5 (CA3)						2	203222	2 to 1	2 (CA3), 1 (CA3)
6	1312212	4 to 5	4 (CA3), 5 (CA3)														3	203222	4 to 1	4 (CA3), 1 (CA3)
7	1312212	2 to 3	2 (CA3), 3 (CA3)					3	150921	5 to 3	5 (CA3), 3 (CA3)
								4	1609212	1 to 3	1 (CA3), 3 (CA3)						4	80322	4 to 5	4 (CA3), 5 (CA3)
8	201221	7 to 8	7 (CA3), 8 (CA3)														5	80322	5 to 8	5 (CA3), 8 (CA3)
								5	210921	5 to 3	5 (CA3), 3 (CA3)
9	211221	8 to 2	8 (CA3), 2 (CA3)	extremely bad Rs from post-synaptic cell, not worth quantifying				6	230921	5 to 7	5 (CA3), 7 (CA3)						6	100322	6 to 1	6 (CA3), 1 (CA3)
10	211221	2 to 8	2 (CA3), 8 (CA3)														7	100322	6 to 7	6 (CA3), 7 (CA3)
								7	231121	5 to 7	5 (CA3), 7 (CA3)
																	8	240322	4 to 5	4 (CA3), 5 (CA3)
11	221221	4 to 5	4 (CA3), 5 (CA3)					8	260722	6 to 2	6 (CA3), 2 (CA3)
12	221221	4 to 8	4 (CA3), 8 (CA3)					9	260722	6 to 3	6 (CA3), 3 (CA3)						9	60422	4 to 8	4 (CA3), 8 (CA3)
								10	290722	4 to 6	4 (CA3), 6 (CA3)						10	200422	6 to 2	6 (CA3), 2 (CA3)
13	231221	7 to 8	7 (CA3), 8 (CA3)
								11	10822	2 to 1	2 (CA3), 1 (CA3)						11	204222	2 to 4	2 (CA3), 4 (CA3)
14	180122	4 to 5	4 (CA3), 5 (CA3)					12	30822	6 to 7	6 (CA3), 7 (CA3)						12	280422	8 to 4	8 (CA3), 4 (CA3)
								13	30822	2 to 3	2 (CA3), 3 (CA3)
																	13	110722	4 to 6	4 (CA3), 6 (CA3)
15	1801222	6 to 8	6 (CA3), 8 (CA3)					14	308222	5 to 7	5 (CA3), 7 (CA3)
16	1801222	8 to 1	8 (CA3), 1 (CA3)					15	308222	7 to 5	7 (CA3), 5 (CA3)						14	120722	2 to 3	2 (CA3), 3 (CA3)
								16	908222	8 to 7	8 (CA3), 7 (CA3)						15	110123	2 to 8	2 (CA3), 8 (CA3)
17	2501222	3 to 8	3 (CA3), 8 (CA3)
18	2501222	5 to 8	5 (CA3), 8 (CA3)					17	170822	1 to 7	1 (CA3), 7 (CA3)						16	100223	5 to 3	5 (CA3), 3 (CA3)
19	2501222	7 to 8	7 (CA3), 8 (CA3)														17	100223	5 to 8	5 (CA3), 8 (CA3)
20	2501222	8 to 2	8 (CA3), 2 (CA3)					18	190822	7 to 4	7 (CA3), 4 (CA3)
21	2501222	7 to 1	7 (CA3), 1 (CA3)														18	250423	1 to 6	1 (CA3), 6 (CA3)
								19	260822	7 to 1	7 (CA3), 1 (CA3)						19	250423	1 to 7	1 (CA3), 7 (CA3)
22	260122	4 to 3	4 (CA3), 3 (CA3)					20	109222	1 to 2	1 (CA3), 2 (CA3)						20	70324	3 to 6	3 (CA3), 6 (CA3)
23	260122	2 to 1	2 (CA3), 1 (CA3)					21	109222	4 to 8	4 (CA3), 8 (CA3)
																	21	150324	4 to 3	4 (CA3), 3 (CA3)
								22	50723	1 to 7	1 (CA3), 7 (CA3)
24	2601222	3 to 8	3 (CA3), 8 (CA3)					23	50723	8 to 7	8 (CA3), 7 (CA3)						22	190324	3 to 2	3 (CA3), 2 (CA3)
25																	23	190324	6 to 4	6 (CA3), 4 (CA3)
								24	507232	6 to 8	6 (CA3), 8 (CA3)
26	10222	3 to 7	3 (CA3), 7 (CA3)														24	210324	5 to 3	5 (CA3), 3 (CA3)
								25	221223	7 to 8	7 (CA3), 8 (CA3)
																	25	250324	3 to 6	3 (CA3), 6 (CA3)
27	102222	4 to 3	4 (CA3), 3 (CA3)					26	1302242	2 to 7	2 (CA3), 7 (CA3)						26	250324	7 to 6	7 (CA3), 6 (CA3)
								27	190224	4 to 8	4 (CA3), 8 (CA3)						27	130624	6 to 8	6 (CA3), 8 (CA3)
28	160522	3 to 4	3 (CA3), 4 (CA3)														28	130624	8 to 6	8 (CA3), 6 (CA3)
29	160522	5 to 8	5 (CA3), 8 (CA3)					28	280224	7 to 2	7 (CA3), 2 (CA3)
30	160522	8 to 3	8 (CA3), 3 (CA3)					29	280224	7 to 4	7 (CA3), 4 (CA3)
								30	290224	1 to 5	1 (CA3), 5 (CA3)
								31	290224	4 to 5	4 (CA3), 5 (CA3)
31	70223	2 to 5	2 (CA3), 5 (CA3)
32	70223	2 to 6	2 (CA3), 6 (CA3)					32	140623	4 to 2	4 (CA3), 2 (CA3)
33	70223	6 to 5	6 (CA3), 5 (CA3)
34	1502232	8 to 4	8 (CA3), 4 (CA3)	LTP
35	160223	2 to 5	2 (CA3), 5 (CA3)	LTP
36	160223	3 to 1	3 (CA3), 1 (CA3)	LTP
37	160223	5 to 4	5 (CA3), 4 (CA3)
38	1602232	3 to 1	3 (CA3), 1 (CA3)	LTP
39	1602232	3 to 4	3 (CA3), 4 (CA3)	LTP
40	1602232	4 to 6	4 (CA3), 6 (CA3)	LTP
41	1602232	6 to 7	6 (CA3), 7 (CA3)	LTP
42	1602232	6 to 4	6 (CA3), 4 (CA3)	LTP
43	170223	1 to 4	1 (CA3), 4 (CA3)
44	170223	4 to 1	4 (CA3), 1 (CA3)	STDP ctrl
45	200223	2 to 8	2 (CA3), 8 (CA3)	STDP ctrl
46	200223	6 to 5	6 (CA3), 5 (CA3)	STDP ctrl
47	2002232	2 to 8	2 (CA3), 8 (CA3)	STDP
48	2002232	4 to 1	4 (CA3), 1 (CA3)	STDP
49	2102232	7 to 1	7 (CA3), 1 (CA3)	STDP
50	220223	1 to 7	1 (CA3), 7 (CA3)	STDP
51	220223	1 to 3	1 (CA3), 3 (CA3)
52	220223	4 to 8	4 (CA3), 8 (CA3)	STDP
53	240223	4 to 5	4 (CA3), 5 (CA3)
54	60423	6 to 8	6 (CA3), 8 (CA3)
55	604232	8 to 7	8 (CA3), 7 (CA3)
56	120423	1 to 3	1 (CA3), 3 (CA3)	STDP
57	130423	3 to 1	3 (CA3), 1 (CA3)
58	1304232	4 to 3	4 (CA3), 3 (CA3)
59	1804232	3 to 8	3 (CA3), 8(CA3)
60	1804232	6 to 8	6 (CA3), 8(CA3)
61	190423	3 to 1	3 (CA3), 1 (CA3)
62	190423	3 to 5	3 (CA3), 5 (CA3)
63	1904232	4 to 2	4 (CA3), 2 (CA3)
64	1904232	8 to 2	8 (CA3), 2 (CA3)
65	1904232	8 to 6	8 (CA3), 6 (CA3)
66	120623	4 to 1	4 (CA3), 1 (CA3)
67	120623	3 to 5	3 (CA3), 5 (CA3)
68	120623	8 to 7	8 (CA3), 7 (CA3)
69	50923	7 to 1	7 (CA3), 1 (CA3)
70	70923	7 to 3	7 (CA3), 3 (CA3)
71	70923	3 to 2	3 (CA3), 2 (CA3)
72	80923	8 to 7	8 (CA3), 7 (CA3)
73	80923	8 to 1	8 (CA3), 1 (CA3)
74	110923	1 to 5	1 (CA3), 5 (CA3)
75	110923	3 to 5	3 (CA3), 5 (CA3)
76	1109232	3 to 5	3 (CA3), 5 (CA3)
77	1109232	5 to1	5 (CA3), 1 (CA3)
78	1109232	6 to 7	6 (CA3), 7 (CA3)
79	140923	2 to 7	2 (CA3), 7 (CA3)
80	140923	6 to 7	6 (CA3), 7 (CA3)
81	3001242	1 to 3	1 (CA3), 3 (CA3)
82	3001242	1 to 4	1 (CA3), 4 (CA3)
83	3001242	4 to 7	4 (CA3), 7 (CA3)
84	310124	4 to 8	4 (CA3), 8 (CA3)
85	310124	4 to 7	4 (CA3), 7 (CA3)
86	310124	6 to 8	6 (CA3), 8 (CA3)
87	310124	8 to 6	8 (CA3), 6 (CA3)
88	310124	8 to 2	8 (CA3), 2 (CA3)
89	50224	7 to 5	7 (CA3), 5 (CA3)
90	50224	7 to 2	7 (CA3), 2 (CA3)
91	602242	4 to 1	4 (CA3), 1 (CA3)
92	802242	4 to 7	4 (CA3), 7 (CA3)

## Sheet: Supplementary_Fig2
CA3–CA3 P7–8 Series Resistance below 20 MΩ													CA3–CA3 P18–25 Series Resistance below 20 MΩ													CA3–CA3 P45–50 Series Resistance below 20 MΩ
ID	EPSC amplitude/potency (pA)	rise time (ms)	decay (tau)	ID	Latency (ms)	ID	Failure	ID	ID	PPR w/failure	EPSC5/EPSC1 w/failure		ID	EPSC amplitude/potency (pA)	rise time (ms)	decay (tau)	ID	Latency (ms)	ID	Failure	ID	PPR w/failure	ID	EPSC5/EPSC1 w/failure		ID	EPSC amplitude/potency (pA)	rise time (ms)	decay (tau)	ID	Latency (ms)	ID	Failure	ID	PPR w/failure	ID	EPSC5/EPSC1 w/failure
291121 5 to 7	24.93	1.42	13.27	291121 5 to 4	2.33	291121 5 to 4	0	291121 5 to 4	291121 5 to 4	1.97	0.27						260722 (6 to 2)	1.58	260722 (6 to 2)	0.03	290722 (4 to 6)	0.680505	260722 (6 to 2)	0.573521		080322 (4 to 5)	22.16	1.16	11.45	0203222 (1 to 2)	1.71	0203222 (1 to 2)	0.81	080322 (4 to 5)	1.01	240322 (4 to 5)	0.5
221221 4 to 5	25.19	0.83	7.18	291121 5 to 7	3.14	291121 5 to 7	0.2	291121 5 to 7	291121 5 to 7	1.71	0.38		260722 (6 to 3)	34.31	1.27	17.25	260722 (6 to 3)	1.55	260722 (6 to 3)	0.33	10822 (2 to 1)	0.634454	260722 (6 to 3)	0.666903		080322 (5 to 8)	17.67	1.18	10.77	0203222 (2 to 1)	1.2	080322 (4 to 5)	0.4	080322 (5 to 8)	0.74	060422 (4 to 8)	0.54
1801222 8 to 1	31.06	0.58	3.8	291121 4 to 2	1.7	291121 4 to 2	0.33	291121 4 to 2	291121 4 to 2	1.11	0.54		290722 (4 to 6)	31.05	0.9	5.4	10822 (2 to 1)	0.92	290722 (4 to 6)	0.66	908222 (8 to 7)	0.589339	290722 (4 to 6)	0.258123		060422 (4 to 8)	26.87	1.91	10.2	080322 (4 to 5)	2.76	080322 (5 to 8)	0.46	060422 (4 to 8)	0.64	110722 (4 to 6)	0.7
1801222 6 to 8	51.39	0.71	3.72	1312212 4 to 5	2.73	1312212 4 to 5	0.48	1312212 4 to 5	1312212 4 to 5	0.99	0.65		308222 (7 to 5)	40.99	2.37	15.42	30822 (6 to 7)	2.19	10822 (2 to 1)	0.2	260822 (7 to 1)	0.924759	10822 (2 to 1)	0.307711		250423 (1 to 6)	25.34	1.1	4.77	080322 (5 to 8)	1.99	240322 (4 to 5)	0.06	110722 (4 to 6)	0.62	120722 (2 to 3)	0.85
260122 2 to 1	17.21	0.86	6.62	1312212 2 to 3	1.31	1312212 2 to 3	0.48	1312212 2 to 3	1312212 2 to 3	0.97	0.72		190822 (7 to 4)	18.83	1.61	10.57	308222 (5 to 7)	1.49	30822 (6 to 7)	0.73	0109222 (4 to 8)	0.685824	30822 (6 to 7)			250423 (1 to 7)	13.71	0.88	3.83	240322 (4 to 5)	1.6	060422 (4 to 8)	0.2	250423 (1 to 6)	0.75	110123 (2 to 8)	0.512346
2601222 3 to 8	19.05	1.14	6.6	201221 7 to 8	1.29	201221 7 to 8	0.03	201221 7 to 8	201221 7 to 8	0.96	0.25		0109222 (1 to 2)	60.97	1.56	10.94	308222 (7 to 5)	1.49	908222 (8 to 7)	0.03	221223 (7 to 8)	0.94	908222 (8 to 7)	0.419169		70324 (3 to 6)	8.79	1.03	6.59	060422 (4 to 8)	5.39	110722 (4 to 6)	0.23	250423 (1 to 7)	0.43	250423 (1 to 6)	0.641427
010222 3 to 7	45.09	1.43	9.68	221221 4 to 5	2.51	221221 4 to 5	0.75	221221 4 to 5	221221 4 to 5	0.96	1.33		0507232 (6 to 8)	39.36	0.99	10.3	908222 (8 to 7)	2.61	170822 (1 to 7)	0.2	280224 (7 to 2)	0.61103	170822 (1 to 7)	0.662343		150324 (4 to 3)	24.55	1.72	14.7	110722 (4 to 6)	3.6	120722 (2 to 3)	0.5	70324 (3 to 6)	0.94856	250423 (1 to 7)	0.593498
0102222 4 to3	54.64	0.76	9.08	221221 4 to 8	1.62	221221 4 to 8	0.25	221221 4 to 8	221221 4 to 8	0.81	0.63		190224 (4 to 8)	35.68	0.99	13.72	170822 (1 to 7)	2.86	190822 (7 to 4)	0.1		0.723702	190822 (7 to 4)	0.395379		190324 (3 to 2)	42.32	1.87	10.33	120722 (2 to 3)	1.71	110123 (2 to 8)	0.7	150324 (4 to 3)	1.08698	70324 (3 to 6)	0.497795
070223 2 to 6	43.67	1.13	7.45	231221 7 to 8	2.61	231221 7 to 8	0.13	231221 7 to 8	231221 7 to 8	0.8	0.27		MEAN	37.3129	1.38429	11.9429	190822 (7 to 4)	1.57	260822 (7 to 1)	0.46		0.146756	260822 (7 to 1)	0.851269		190324 (6 to 4)	26.65	1.31	13.08	110123 (2 to 8)	1.77	250423 (1 to 6)	0.25	190324 (3 to 2)	0.676787	150324 (4 to 3)	0.792321
1602232 3 to 4	41.47	1.05	6.18	180122	2.83	180122	0.36	180122	180122	0.75	0.33		SD	11.771	0.479877	3.62162	260822 (7 to 1)	1.97	0109222 (1 to 2)	0		0.0554684	0109222 (1 to 2)	0.808928		250324 (7 to 6)	15.88	1.08	10.8	250423 (1 to 6)	2.88	250423 (1 to 7)	0.7	190324 (6 to 4)	0.57719	190324 (3 to 2)	0.656909
1602232 6 to 4	30.75	1.21	6.49	1801222 8 to 1	1.9	1801222 8 to 1	0.63	1801222 8 to 1	1801222 8 to 1	0.75	0.33		SE	4.80549	0.195909	1.47852	050723 (8 to 7)	1.77	0109222 (4 to 8)	0.03			0109222 (4 to 8)	0.505109		250324 (3 to 6)	33.07	1.63	11.46	250423 (1 to 7)	2.77	70324 (3 to 6)	0.77	250324 (7 to 6)	0.729494		0.628429
170223 1 to 4	36.36	1.21	5.89	1801222 6 to 8	1.21	1801222 6 to 8	0.03	1801222 6 to 8	1801222 6 to 8	0.72	0.24						221223 (8 to 7)	2.03	221223 (7 to 8)	0.34			221223 (7 to 8)	0.74			23.3645	1.35182	9.81636	70324 (3 to 6)	2.89	150324 (4 to 3)	0.31	250324 (3 to 6)	1.01015		0.123887
120423 1 to 3	64.39	1.06	6.02	2501222 3 to 8	2.38	2501222 3 to 8	0.36	2501222 3 to 8	2501222 3 to 8	0.71	0.63						1302242 (2 to 7)	0.89	280224 (7 to 2)	0.25			280224 (7 to 2)	0.465668			21.15	1.246	8.204	150324 (4 to 3)	1.53	190324 (3 to 2)	0.13		0.768263		0.0391764
1304232 4 to 3	14.78	1.65	9.11	2501222 5 to 8	1.47	2501222 5 to 8	0.53	2501222 5 to 8	2501222 5 to 8	0.7	0.68						190224 (4 to 8)	1.92		0.258462				0.55451			2.82428	0.109734	1.01744	190324 (3 to 2)	3.72	190324 (6 to 4)	0.32		0.202575
1904232 8 to 6	42.47	0.94	4.64	2501222 7 to 1	1.25	2501222 7 to 1	0	2501222 7 to 1	2501222 7 to 1	0.7	0.31						280224 (7 to 2)	3.34		0.240029				0.19413						190324 (6 to 4)	2.35	250324 (7 to 6)	0.45		0.0584783
MEAN	36.1633	1.06533	7.04867	2501222 8 to 2	1.02	2501222 8 to 2	0.43	2501222 8 to 2	2501222 8 to 2	0.68	0.72						280224 (7 to 4)	3.45		0.0665722				0.053842						250324 (7 to 6)	1.94	250324 (3 to 6)	0.2
SD	14.6026	0.295293	2.47084	260122 2 to 1	2.53	260122 2 to 1	0.23	260122 2 to 1	260122 2 to 1	0.63	0.35						290224 (1 to 5)	2.35												250324 (3 to 6)	4.92	1306242 (8 to 6)	0.1
SE	3.65064	0.0738233	0.61771	260122 4 to 3	2.34	260122 4 to 3	0.6	260122 4 to 3	260122 4 to 3	0.58	0.54						MEAN	1.99882												1306242 (8 to 6)	3.74		0.387647
				2601222 3 to 8	2.24	2601222 3 to 8	0.29	2601222 3 to 8	2601222 3 to 8	0.54	0.44						SD	0.737901													2.69278		0.24017
				010222 3 to 7	2.02	010222 3 to 7	0.4	010222 3 to 7	010222 3 to 7	0.53	0.33						SE	0.177049													1.18894		0.0582086
				0102222 4 to3	1.54	0102222 4 to3	0.05	0102222 4 to3	0102222 4 to3	0.53	0.56																				0.278129
				160522 3 to 4	1.1	160522 3 to 4	0.13	160522 3 to 4	160522 3 to 4	0.51	0.29
				160522 5 to 8	1.73	160522 5 to 8	0.5	160522 5 to 8	160522 5 to 8	0.49	0.62
				160522 8 to 3	3.18	160522 8 to 3	0.36	160522 8 to 3	160522 8 to 3	0.49	0.57
				070223 2 to 5	2.37	070223 2 to 5	0.25	070223 2 to 5	070223 2 to 5	0.45	0.67
				070223 2 to 6	2.07	070223 2 to 6	0.25	070223 2 to 6	070223 2 to 6	0.44	0.52
				070223 6 to 5	1.36	1502232 8 to 4	0.05	1602232 3 to 4	070223 6 to 5	0.44	0.64
				1502232 8 to 4	3.16	160223 3 to 1	0	1602232 6 to 4	1502232 8 to 4	0.41	0.92
				160223 3 to 1	1.24	160223 2 to 5	0.85	170223 1 to 4	160223 3 to 1	0.39	0.17
				160223 2 to 5	1.7	1602232 3 to 1	0	120423 1 to 3	160223 2 to 5	0.35	0.34
				1602232 3 to 1	1.09	1602232 3 to 4	0.2	1304232 4 to 3	1602232 3 to 1	0.3	0.41
				1602232 3 to 4	1.16	1602232 4 to 6	0.05	1904232 8 to 6	1602232 3 to 4	0.25	0.31
				1602232 4 to 6	2.5	1602232 6 to 4	0.6	MEAN		0.706875	0.49875
				1602232 6 to 4	2.09	170223 1 to 4	0	SD		0.368506	0.237443
				170223 1 to 4	1.01	170223 4 to 1	0	SE		0.0651432	0.0419743
				170223 4 to 1	2.28	200223 2 to 8	0.2
				200223 2 to 8	1.97	200223 6 to 5	0.15
				200223 6 to 5	2.29	2002232 2 to 8	0.15
				2002232 2 to 8	1.18	2002232 4 to 1	0.05
				2002232 4 to 1	2.35	2102232 7 to 1	0.15
				2102232 7 to 1	1.72	220223 1 to 7	0.1
				220223 1 to 7	1.87	220223 1 to 3	0.4
				220223 1 to 3	1.56	220223 4 to 8	0
				220223 4 to 8	1.26	120423 1 to 3	0.2
				120423 1 to 3	1.04	1304232 4 to 3	0.45
				1304232 4 to 3	2.36	1904232 8 to 6	0.05
				1904232 8 to 6	1.72	120623 3 to 5	0.15
				120623 4 to 1	2.31	120623 8 to 7	0.65
				120623 3 to 5	2.73	50923 7 to 1	0.1
				120623 8 to 7	2.46	70923 3 to 2	0.4
				50923 7 to 1	4.32	110923 1 to 5	0.05
				70923 7 to 3	2.15	110923 3 to 5	0.3
				70923 3 to 2	1.86	1109232 3 to 5	0.1
				110923 1 to 5	2.46	1109232 5 to1	0.05
				110923 3 to 5	1.7	1109232 6 to 7	0.05
				1109232 3 to 5	2.01	140923 2 to 7	0.6
				1109232 5 to1	1.84	140923 6 to 7	0.6
				1109232 6 to 7	1.99	MEAN	0.258772
				140923 2 to 7	3.3	SD	0.224977
				140923 6 to 7	1.29	SE	0.0297989
				MEAN	1.99583
				SD	0.677073
				SE	0.0874098

## Sheet: Supplementary_Fig3
Supplementary Fig 3, Z stack and reconstruction taken from the following recording:
file	CA3 PYs recorded	INs recorded	CA3-CA3 tested	CA3-IN-CA3 tested	Total connections tested	connections found	Age	ID’d PYs	cells w/axons	staining	Real # of connections tested
80923	8	0	56	0	56	2	7	8	6	fluorescence	42

[truncated: 12 more sheets: Supplementary_Fig4, Supplementary_Fig5, Supplementary_Fig6, Supplementary_Fig7, Supplementary_Fig8, Supplementary_Fig9, Supplementary_Fig10, Supplementary_Table1, Supplementary_Table2, Supplementary_Table3, Supplementary_Table4, Supplementary_Table5]
